# Supplementary material for: Investigation on Reactivity and Selectivity of Electrocatalytic CO2 Reduction in Photochemically Synthesized Ag19 and Alloyed Ag19Cu2 and Ag12Cu7 Nanoclusters
Source: ACS Cent Sci. 2025 Jul 7;11(8):1428–37. doi: 10.1021/acscentsci.5c00784 (PMC12395295; doi:10.1021/acscentsci.5c00784)
Supplement: Supplementary file 2 [file oc5c00784_si_002.cif]

data_wyx-1_auto_sq
_audit_creation_date               2025-04-07
_audit_creation_method
;
Olex2 1.2
(compiled 2018.05.29 svn.r3508 for OlexSys, GUI svn.r5506)
;
_shelx_SHELXL_version_number       '2014/7'
_audit_contact_author_address      ?
_audit_contact_author_email        ?
_audit_contact_author_name         ''
_audit_contact_author_phone        ?
_publ_contact_author_id_orcid      ?
_publ_section_references
;
Dolomanov, O.V., Bourhis, L.J., Gildea, R.J, Howard, J.A.K. & Puschmann, H.
 (2009), J. Appl. Cryst. 42, 339-341.

Sheldrick, G.M. (2015). Acta Cryst. C71, 3-8.
;
_chemical_name_common              ?
_chemical_name_systematic          ?
_chemical_formula_moiety           'C308 H328 Ag19 Cu2 P8, 6(F3 Sb0.5)'
_chemical_formula_sum              'C308 H328 Ag19 Cu2 F18 P8 Sb3'
_chemical_formula_weight           7161.30
_chemical_melting_point            ?
loop_
  _atom_type_symbol
  _atom_type_description
  _atom_type_scat_dispersion_real
  _atom_type_scat_dispersion_imag
  _atom_type_scat_source
 'C' 'C' 0.0181 0.0091 'International Tables Vol C Tables 4.2.6.8 and 6.1.1.4'
 'H' 'H' 0.0000 0.0000 'International Tables Vol C Tables 4.2.6.8 and 6.1.1.4'
 'Ag' 'Ag' 0.1306 4.2820 'International Tables Vol C Tables 4.2.6.8 and 6.1.1.4'
 'Cu' 'Cu' -1.9646 0.5888
 'International Tables Vol C Tables 4.2.6.8 and 6.1.1.4'
 'F' 'F' 0.0727 0.0534 'International Tables Vol C Tables 4.2.6.8 and 6.1.1.4'
 'P' 'P' 0.2955 0.4335 'International Tables Vol C Tables 4.2.6.8 and 6.1.1.4'
 'Sb' 'Sb' -0.0562 5.8946
 'International Tables Vol C Tables 4.2.6.8 and 6.1.1.4'

_shelx_space_group_comment
;
The symmetry employed for this shelxl refinement is uniquely defined
by the following loop, which should always be used as a source of
symmetry information in preference to the above space-group names.
They are only intended as comments.
;
_space_group_crystal_system        'triclinic'
_space_group_IT_number             2
_space_group_name_H-M_alt          'P -1'
_space_group_name_Hall             '-P 1'
loop_
  _space_group_symop_operation_xyz
 'x, y, z'
 '-x, -y, -z'

_cell_length_a                     21.9134(3)
_cell_length_b                     25.6539(3)
_cell_length_c                     32.0720(3)
_cell_angle_alpha                  96.7100(10)
_cell_angle_beta                   97.8920(10)
_cell_angle_gamma                  99.2380(10)
_cell_volume                       17448.6(4)
_cell_formula_units_Z              2
_cell_measurement_reflns_used     84449
_cell_measurement_temperature      150(2)
_cell_measurement_theta_max       79.6500
_cell_measurement_theta_min       3.5010
_shelx_estimated_absorpt_T_max     ?
_shelx_estimated_absorpt_T_min     ?
_exptl_absorpt_coefficient_mu      11.028
_exptl_absorpt_correction_T_max    ?
_exptl_absorpt_correction_T_min    ?
_exptl_absorpt_correction_type     ?
_exptl_absorpt_process_details     ?
_exptl_absorpt_special_details     ?
_exptl_crystal_colour              ?
_exptl_crystal_density_diffrn      1.363
_exptl_crystal_density_meas        ?
_exptl_crystal_density_method      ?
_exptl_crystal_description        strip
_exptl_crystal_F_000               7124
_exptl_crystal_size_max            ?
_exptl_crystal_size_mid            ?
_exptl_crystal_size_min            ?
_exptl_transmission_factor_max     ?
_exptl_transmission_factor_min     ?
_diffrn_reflns_av_R_equivalents    0.0623
_diffrn_reflns_av_unetI/netI       0.0497
_diffrn_reflns_Laue_measured_fraction_full  0.999
_diffrn_reflns_Laue_measured_fraction_max  0.999
_diffrn_reflns_limit_h_max         24
_diffrn_reflns_limit_h_min         -24
_diffrn_reflns_limit_k_max         28
_diffrn_reflns_limit_k_min         -28
_diffrn_reflns_limit_l_max         32
_diffrn_reflns_limit_l_min         -36
_diffrn_reflns_number              193111
_diffrn_reflns_point_group_measured_fraction_full  0.999
_diffrn_reflns_point_group_measured_fraction_max  0.999
_diffrn_reflns_theta_full          59.999
_diffrn_reflns_theta_max           58.999
_diffrn_reflns_theta_min           3.524
_diffrn_ambient_temperature        150.15
_diffrn_detector_area_resol_mean   ?
_diffrn_measured_fraction_theta_full  0.999
_diffrn_measured_fraction_theta_max  0.999
_diffrn_measurement_device_type   'XtaLAB AFC12 (RINC): Kappa single'
_diffrn_measurement_method         ?
_diffrn_radiation_type             CuK\a
_diffrn_radiation_wavelength       1.54184
_diffrn_source                     ?
_reflns_Friedel_coverage           0.000
_reflns_Friedel_fraction_full      .
_reflns_Friedel_fraction_max       .
_reflns_number_gt                  43223
_reflns_number_total               51750
_reflns_special_details
;
 Reflections were merged by SHELXL according to the crystal
 class for the calculation of statistics and refinement.
 
 Structure factors included contributions from the .fab file.
 
 _reflns_Friedel_fraction is defined as the number of unique
 Friedel pairs measured divided by the number that would be
 possible theoretically, ignoring centric projections and
 systematic absences.
;
_reflns_threshold_expression       'I > 2\s(I)'
_computing_cell_refinement         ?
_computing_data_collection         ?
_computing_data_reduction          ?
_computing_molecular_graphics      'Olex2 (Dolomanov et al., 2009)'
_computing_publication_material    'Olex2 (Dolomanov et al., 2009)'
_computing_structure_refinement    'ShelXL (Sheldrick, 2015)'
_computing_structure_solution      ?
_refine_diff_density_max           2.759
_refine_diff_density_min           -2.502
_refine_diff_density_rms           0.160
_refine_ls_extinction_coef         0.000014(4)
_refine_ls_extinction_expression  
 'Fc^*^=kFc[1+0.001xFc^2^\l^3^/sin(2\q)]^-1/4^'
_refine_ls_extinction_method       'SHELXL-2014/7 (Sheldrick 2014'
_refine_ls_goodness_of_fit_ref     1.054
_refine_ls_hydrogen_treatment      constr
_refine_ls_matrix_type             full
_refine_ls_number_parameters       3556
_refine_ls_number_reflns           51750
_refine_ls_number_restraints       3952
_refine_ls_R_factor_all            0.0742
_refine_ls_R_factor_gt             0.0627
_refine_ls_restrained_S_all        1.037
_refine_ls_shift/su_max            0.002
_refine_ls_shift/su_mean           0.000
_refine_ls_structure_factor_coef   Fsqd
_refine_ls_weighting_details      
 'w=1/[\s^2^(Fo^2^)+(0.0863P)^2^+159.4025P] where P=(Fo^2^+2Fc^2^)/3'
_refine_ls_weighting_scheme        calc
_refine_ls_wR_factor_gt            0.1644
_refine_ls_wR_factor_ref           0.1746
_refine_special_details            ?
_olex2_refinement_description
;
1. Fixed Uiso
 At 1.2 times of:
  All C(H) groups, All C(H,H) groups
 At 1.5 times of:
  All C(H,H,H) groups
2. Restrained distances
 Sb0A-F0AA = Sb0A-F1AA = Sb0A-F61 = Sb0A-F27 = Sb0A-F16 = Sb0A-F79
 1.88 with sigma of 0.02
 Sb2-F5 = Sb2-F2 = Sb2-F12 = Sb2-F10 = Sb2-F9 = Sb2-F7
 1.88 with sigma of 0.02
 Sb1-F4 = Sb1-F8 = Sb1-F1 = Sb1-F3 = Sb1-F6 = Sb1-F11
 1.88 with sigma of 0.02
 Sb2-F5 = Sb2-F2 = Sb2-F10 = Sb2-F7 = Sb2-F12 = Sb2-F9
 1.88 with sigma of 0.02
 Sb1-F6 = Sb1-F1 = Sb1-F4 = Sb1-F11 = Sb1-F8 = Sb1-F3
 1.88 with sigma of 0.02
 Sb0A-F79 = Sb0A-F16 = Sb0A-F27 = Sb0A-F61 = Sb0A-F0AA = Sb0A-F1AA
 1.88 with sigma of 0.02
 C61-C08F = C61A-C1AA = C08V-C08F = C2AA-C1AA = C65-C08F = C65A-C1AA
 1.54 with sigma of 0.01
 C08Y-C07X = C6AA-C5AA = C63-C07X = C63A-C5AA = C09P-C07X = C7AA-C5AA
 1.54 with sigma of 0.01
 C46-C09F = C46A-C09G = C09F-C099 = C09G-C0 = C09R-C09G = C09Q-C09F
 1.54 with sigma of 0.01
 C09J-C09D = C3AA-C09K = C4AA-C09K = C09J-C09I = C69A-C09K = C69-C09J
 1.54 with sigma of 0.01
 F16-F61 \\sim F16-F79 \\sim F16-F0AA \\sim F16-F1AA \\sim F27-F61 \\sim
F27-F79 \\sim F27-F1AA \\sim F61-
 F0AA \\sim F61-F1AA \\sim F79-F0AA \\sim F79-F1AA
 with sigma of 0.04
 F010-F03R \\sim F010-F05I \\sim F010-F06R \\sim F010-F078 \\sim F03R-F05K
\\sim F03R-F06R \\sim F03R-
 F078 \\sim F05I-F05K \\sim F05I-F06R \\sim F05I-F078 \\sim F05K-F06R \\sim
F05K-F078
 with sigma of 0.04
 Sb0J-F010 \\sim Sb0J-F03R \\sim Sb0J-F05I \\sim Sb0J-F05K \\sim Sb0J-F06R
\\sim Sb0J-F078
 with sigma of 0.02
 F16-F1AA \\sim F79-F1AA \\sim F61-F1AA \\sim F27-F1AA
 with sigma of 0.02
 F79-F0AA \\sim F16-F0AA \\sim F61-F0AA \\sim F27-F0AA
 with sigma of 0.02
 F2-F10 \\sim F2-F5 \\sim F2-F9 \\sim F2-F12 \\sim F7-F10 \\sim F7-F5 \\sim
F7-F9 \\sim F7-F12 \\sim F10-F5 ~
 F10-F9 \\sim F5-F12 \\sim F9-F12
 with sigma of 0.04
 Sb2-F2 \\sim Sb2-F7 \\sim Sb2-F10 \\sim Sb2-F5 \\sim Sb2-F9 \\sim Sb2-F12
 with sigma of 0.02
 F1-F4 \\sim F1-F8 \\sim F1-F11 \\sim F1-F3 \\sim F4-F8 \\sim F4-F6 \\sim F4-F3
\\sim F8-F6 \\sim F8-F11 \\sim F6-
 F11 \\sim F6-F3 \\sim F11-F3
 with sigma of 0.04
 Sb1-F1 \\sim Sb1-F4 \\sim Sb1-F8 \\sim Sb1-F6 \\sim Sb1-F11 \\sim Sb1-F3
 with sigma of 0.02
 F16-F61 \\sim F16-F79 \\sim F16-F0AA \\sim F16-F1AA \\sim F27-F61 \\sim
F27-F79 \\sim F27-F0AA \\sim F27-
 F1AA \\sim F61-F0AA \\sim F61-F1AA \\sim F79-F0AA \\sim F79-F1AA
 with sigma of 0.04
 Sb0A-F16 \\sim Sb0A-F27 \\sim Sb0A-F61 \\sim Sb0A-F79 \\sim Sb0A-F0AA \\sim
Sb0A-F1AA
 with sigma of 0.02
 C05D-C09A \\sim C05D-C0AA
 with sigma of 0.02
 C05D-C47 \\sim C05D-C47A
 with sigma of 0.02
 C05D-C59 \\sim C05D-C59A
 with sigma of 0.02
 C09A-C47 \\sim C09A-C59 \\sim C47-C59 \\sim C0AA-C59A \\sim C0AA-C47A \\sim
C59A-C47A
 with sigma of 0.04
 C05D-C02B \\sim C05D-C09A \\sim C05D-C47 \\sim C05D-C59 \\sim C05D-C0AA \\sim
C05D-C59A \\sim C05D-C47A
 with sigma of 0.02
 C1AA-C05C \\sim C08F-C05C
 with sigma of 0.02
 C61-C08F \\sim C61A-C1AA
 with sigma of 0.02
 C08V-C08F \\sim C2AA-C1AA
 with sigma of 0.02
 C65-C08F \\sim C65A-C1AA
 with sigma of 0.02
 C08V-C61 \\sim C08V-C65 \\sim C61-C65
 with sigma of 0.04
 C08F-C05C \\sim C08F-C08V \\sim C08F-C61 \\sim C08F-C65
 with sigma of 0.02
 C61A-C2AA \\sim C2AA-C65A
 with sigma of 0.04
 C1AA-C05C \\sim C1AA-C61A \\sim C1AA-C2AA \\sim C1AA-C65A
 with sigma of 0.02
 C09D-C09I \\sim C09D-C69 \\sim C09I-C69
 with sigma of 0.04
 C09J-C07Y \\sim C09J-C09D \\sim C09J-C09I \\sim C09J-C69
 with sigma of 0.02
 C09J-C07Y \\sim C09K-C07Y
 with sigma of 0.02
 C5AA-C047 \\sim C07X-C047
 with sigma of 0.02
 C6AA-C7AA \\sim C6AA-C63A \\sim C7AA-C63A
 with sigma of 0.04
 C5AA-C047 \\sim C5AA-C6AA \\sim C5AA-C7AA \\sim C5AA-C63A
 with sigma of 0.02
 C08Y-C09P \\sim C08Y-C63 \\sim C09P-C63
 with sigma of 0.04
 C07X-C047 \\sim C07X-C08Y \\sim C07X-C09P \\sim C07X-C63
 with sigma of 0.02
 C099-C09Q \\sim C099-C46 \\sim C09Q-C46
 with sigma of 0.04
 C09F-C07S \\sim C09F-C099 \\sim C09F-C09Q \\sim C09F-C46
 with sigma of 0.02
 C46A-C09R \\sim C46A-C0 \\sim C09R-C0
 with sigma of 0.04
 C09G-C07S \\sim C09G-C46A \\sim C09G-C09R \\sim C09G-C0
 with sigma of 0.02
 C3AA-C69A \\sim C3AA-C4AA \\sim C69A-C4AA
 with sigma of 0.04
 C09K-C07Y \\sim C09K-C3AA \\sim C09K-C69A \\sim C09K-C4AA
 with sigma of 0.02
3. Uiso/Uaniso restraints and constraints
C09P \\sim C63 \\sim C08Y: within 2A with sigma of 0.01 and sigma for terminal
atoms of 0.02
Ag13: within 2A with sigma of 0.01 and sigma for terminal atoms of 0.02
Sb0A \\sim F16 \\sim F27 \\sim F61 \\sim F79 \\sim F0AA \\sim F1AA: within 2A
with sigma of 0.01 and sigma for terminal atoms of 0.02
C01A \\sim C00Z: within 2A with sigma of 0.01 and sigma for terminal atoms of
0.02
Ag07: within 2A with sigma of 0.01 and sigma for terminal atoms of 0.02
Ag7: within 2A with sigma of 0.01 and sigma for terminal atoms of 0.02
Ag5: within 2A with sigma of 0.01 and sigma for terminal atoms of 0.02
Sb1: within 2A with sigma of 0.01 and sigma for terminal atoms of 0.02
F5 \\sim F2 \\sim Sb2 \\sim F10 \\sim F7 \\sim F12 \\sim F9: within 2A with
sigma of 0.01 and sigma for terminal atoms of 0.02
C015 \\sim C01C \\sim C023 \\sim C039 \\sim C04G \\sim C050 \\sim C04W \\sim
C03Q: within 2A with sigma of 0.01 and sigma for terminal atoms of 0.02
Sb0A \\sim F0AA \\sim F79 \\sim F1AA \\sim F27 \\sim F61 \\sim F16: within 2A
with sigma of 0.01 and sigma for terminal atoms of 0.02
Sb0A: within 2A with sigma of 0.01 and sigma for terminal atoms of 0.02
F03F \\sim Sb0I \\sim F083 \\sim F094: within 2A with sigma of 0.01 and sigma
for terminal atoms of 0.02
C07W \\sim C09E \\sim C08Q \\sim C09T: within 2A with sigma of 0.01 and sigma
for terminal atoms of 0.02
C01F: within 2A with sigma of 0.01 and sigma for terminal atoms of 0.02
C01X \\sim C01D \\sim C01G \\sim C082 \\sim C05X \\sim C08J \\sim C08Z \\sim
C051 \\sim C06O \\sim C07N \\sim C07V \\sim C097 \\sim C07U \\sim C075 \\sim
C08H \\sim C07K \\sim C08T \\sim C09C \\sim C091 \\sim C03D \\sim C02V \\sim
C03M \\sim C05E \\sim C05M \\sim C06H \\sim C06I \\sim C064 \\sim C07W \\sim
C09E \\sim C09T \\sim C08Q: within 2A with sigma of 0.01 and sigma for terminal
atoms of 0.02
All non-hydrogen atoms have similar U: within 2A with sigma of 0.04 and sigma
for terminal atoms of 0.08
Uanis(C015) \\sim Ueq: with sigma of 0.01 and sigma for terminal atoms of 0.02
Uanis(C07W) \\sim Ueq, Uanis(C09E) \\sim Ueq, Uanis(C09T) \\sim Ueq,
Uanis(C08Q) \\sim Ueq: with sigma of 0.01 and sigma for terminal atoms of 0.02
Uanis(C01F) \\sim Ueq, Uanis(C01Z) \\sim Ueq: with sigma of 0.01 and sigma for
terminal atoms of 0.02
Uanis(C6AA) \\sim Ueq, Uanis(C08Y) \\sim Ueq, Uanis(C09P) \\sim Ueq,
Uanis(C7AA) \\sim Ueq, Uanis(C63A) \\sim Ueq, Uanis(C63) \\sim Ueq, Uanis(C5AA)
\\sim Ueq, Uanis(C07X) \\sim Ueq: with sigma of 0.01 and sigma for terminal
atoms of 0.02
Uanis(C07B) \\sim Ueq, Uanis(C05F) \\sim Ueq, Uanis(C084) \\sim Ueq,
Uanis(C08W) \\sim Ueq: with sigma of 0.01 and sigma for terminal atoms of 0.02
Uanis(C08V) \\sim Ueq, Uanis(C2AA) \\sim Ueq, Uanis(C1AA) \\sim Ueq,
Uanis(C08F) \\sim Ueq, Uanis(C61A) \\sim Ueq, Uanis(C61) \\sim Ueq, Uanis(C65)
\\sim Ueq, Uanis(C65A) \\sim Ueq: with sigma of 0.01 and sigma for terminal
atoms of 0.02
Uanis(C09W) \\sim Ueq, Uanis(C08I) \\sim Ueq, Uanis(C08R) \\sim Ueq,
Uanis(C08S) \\sim Ueq: with sigma of 0.01 and sigma for terminal atoms of 0.02
Uanis(C08W) \\sim Ueq, Uanis(C05F) \\sim Ueq, Uanis(C07B) \\sim Ueq,
Uanis(C084) \\sim Ueq: with sigma of 0.01 and sigma for terminal atoms of 0.02
Uanis(C089) \\sim Ueq, Uanis(C05Z) \\sim Ueq, Uanis(C08N) \\sim Ueq,
Uanis(C08A) \\sim Ueq: with sigma of 0.01 and sigma for terminal atoms of 0.02
Uanis(C080) \\sim Ueq, Uanis(C08O) \\sim Ueq, Uanis(C08P) \\sim Ueq,
Uanis(C08L) \\sim Ueq, Uanis(C08D) \\sim Ueq, Uanis(C06A) \\sim Ueq: with sigma
of 0.01 and sigma for terminal atoms of 0.02
Uanis(C091) \\sim Ueq, Uanis(C07K) \\sim Ueq, Uanis(C08T) \\sim Ueq,
Uanis(C09C) \\sim Ueq: with sigma of 0.01 and sigma for terminal atoms of 0.02
Uanis(C01B) \\sim Ueq, Uanis(C016) \\sim Ueq: with sigma of 0.01 and sigma for
terminal atoms of 0.02
Uanis(C06W) \\sim Ueq, Uanis(C06L) \\sim Ueq, Uanis(C07G) \\sim Ueq,
Uanis(C095) \\sim Ueq: with sigma of 0.01 and sigma for terminal atoms of 0.02
Uanis(C05V) \\sim Ueq, Uanis(C086) \\sim Ueq, Uanis(C070) \\sim Ueq,
Uanis(C08M) \\sim Ueq, Uanis(C07J) \\sim Ueq, Uanis(C08U) \\sim Ueq: with sigma
of 0.01 and sigma for terminal atoms of 0.02
Uanis(C093) \\sim Ueq, Uanis(C06M) \\sim Ueq, Uanis(C088) \\sim Ueq,
Uanis(C08K) \\sim Ueq, Uanis(C090) \\sim Ueq, Uanis(C09S) \\sim Ueq: with sigma
of 0.01 and sigma for terminal atoms of 0.02
4. Rigid body (RIGU) restrains
 Sb0A
 with sigma for 1-2 distances of 0.004 and sigma for 1-3 distances of 0.004
 Sb0J
 with sigma for 1-2 distances of 0.004 and sigma for 1-3 distances of 0.004
 Sb2
 with sigma for 1-2 distances of 0.004 and sigma for 1-3 distances of 0.004
 Ag13
 with sigma for 1-2 distances of 0.01 and sigma for 1-3 distances of 0.02
 Sb0A, F16, F27, F61, F79, F0AA, F1AA
 with sigma for 1-2 distances of 0.01 and sigma for 1-3 distances of 0.02
 Sb1, F3, F4, F1, F8, F6, F11
 with sigma for 1-2 distances of 0.01 and sigma for 1-3 distances of 0.02
 C61, C08F, C08V, C65, C05C
 with sigma for 1-2 distances of 0.01 and sigma for 1-3 distances of 0.02
 C1AA, C61A, C2AA, C65A
 with sigma for 1-2 distances of 0.01 and sigma for 1-3 distances of 0.02
 C09J, C09D, C69, C09I, C07Y
 with sigma for 1-2 distances of 0.01 and sigma for 1-3 distances of 0.02
 C07X, C08Y, C09P, C63, C047
 with sigma for 1-2 distances of 0.01 and sigma for 1-3 distances of 0.02
 C5AA, C6AA, C7AA, C63A
 with sigma for 1-2 distances of 0.01 and sigma for 1-3 distances of 0.02
 C09F, C46, C099, C09Q, C07S
 with sigma for 1-2 distances of 0.01 and sigma for 1-3 distances of 0.02
 C09G, C46A, C0, C09R, C07S
 with sigma for 1-2 distances of 0.01 and sigma for 1-3 distances of 0.02
 C69A, C09K, C3AA, C4AA, C07Y
 with sigma for 1-2 distances of 0.01 and sigma for 1-3 distances of 0.02
5. Others
 Sof(Sb1)=Sof(F1)=Sof(F4)=Sof(F8)=Sof(F6)=Sof(F11)=Sof(F3)=1-FVAR(1)
 Sof(Sb2)=Sof(F2)=Sof(F7)=Sof(F10)=Sof(F5)=Sof(F9)=Sof(F12)=FVAR(1)
 Sof(C0AA)=Sof(H0AB)=Sof(H0AC)=Sof(H0AD)=Sof(C59A)=Sof(H59D)=Sof(H59E)=
 Sof(H59F)=Sof(C47A)=Sof(H47D)=Sof(H47E)=Sof(H47F)=1-FVAR(2)
 Sof(C09A)=Sof(H09M)=Sof(H09N)=Sof(H09O)=Sof(C47)=Sof(H47A)=Sof(H47B)=
 Sof(H47C)=Sof(C59)=Sof(H59A)=Sof(H59B)=Sof(H59C)=FVAR(2)
 Sof(C61A)=Sof(H61D)=Sof(H61E)=Sof(H61F)=Sof(C1AA)=Sof(C2AA)=Sof(H2AB)=
 Sof(H2AC)=Sof(H2AD)=Sof(C65A)=Sof(H65D)=Sof(H65E)=Sof(H65F)=1-FVAR(3)
 Sof(C08F)=Sof(C08V)=Sof(H9BA)=Sof(HQ)=Sof(HR)=Sof(C61)=Sof(H61A)=Sof(H61B)=
 Sof(H61C)=Sof(C65)=Sof(H65A)=Sof(H65B)=Sof(H65C)=FVAR(3)
 Sof(C3AA)=Sof(H3AB)=Sof(H3AC)=Sof(H3AD)=Sof(C09K)=Sof(C69A)=Sof(H69D)=
 Sof(H69E)=Sof(H69F)=Sof(C4AA)=Sof(H4AB)=Sof(H4AC)=Sof(H4AD)=1-FVAR(4)
 Sof(C09D)=Sof(H09T)=Sof(H09U)=Sof(H09V)=Sof(C09I)=Sof(H09Z)=Sof(HY)=Sof(HZ)=
 Sof(C09J)=Sof(C69)=Sof(H69A)=Sof(H69B)=Sof(H69C)=FVAR(4)
 Sof(C5AA)=Sof(C6AA)=Sof(H6AB)=Sof(H6AC)=Sof(H6AD)=Sof(C7AA)=Sof(H7AB)=
 Sof(H7AC)=Sof(H7AD)=Sof(C63A)=Sof(H63D)=Sof(H63E)=Sof(H63F)=1-FVAR(5)
 Sof(C07X)=Sof(C08Y)=Sof(H1CA)=Sof(HU)=Sof(HV)=Sof(C09P)=Sof(H09)=Sof(H8CA)=
 Sof(H9CA)=Sof(C63)=Sof(H63A)=Sof(H63B)=Sof(H63C)=FVAR(5)
 Sof(C46A)=Sof(H46D)=Sof(H46E)=Sof(H46F)=Sof(C09R)=Sof(H7CA)=Sof(H6DA)=
 Sof(H7DA)=Sof(C09G)=Sof(C0)=Sof(H0A)=Sof(H0B)=Sof(H0C)=1-FVAR(6)
 Sof(C099)=Sof(H09J)=Sof(H09K)=Sof(H09L)=Sof(C09F)=Sof(C09Q)=Sof(H3CA)=
 Sof(H0DA)=Sof(H1DA)=Sof(C46)=Sof(H46A)=Sof(H46B)=Sof(H46C)=FVAR(6)
 Fixed Sof: Sb0A(0.5) F16(0.5) F27(0.5) F61(0.5) F79(0.5) F0AA(0.5) F1AA(0.5)
6.a Secondary CH2 refined with riding coordinates:
 C014(H01A,H01B), C01M(H01C,H01D), C01V(H01E,H01F), C01W(H01G,H01H), C021(H02A,
 H02B), C026(H02C,H02D), C02G(H02E,H02F), C02T(H02G,H02H), C030(H03A,H03B),
 C037(H03C,H03D), C03E(H03F,H03G), C03K(H03H,H03J), C03O(H03K,H03M), C043(H04A,
 H04B), C04E(H04G,H04H), C04N(H04P,H04Q), C04Y(H0AA,H), C06B(H06A,H06B),
 C072(H07A,H07B), C073(H07C,H07D)
6.b Me refined with riding coordinates:
 C4AA(H4AB,H4AC,H4AD), C46A(H46D,H46E,H46F), C09R(H7CA,H6DA,H7DA), C0(H0A,H0B,
 H0C)
6.c Aromatic/amide H refined with riding coordinates:
 C018(H018), C01K(H01K), C01R(H01R), C020(H020), C022(H022), C025(H025),
 C027(H027), C02J(H02J), C02K(H02K), C02L(H02L), C02O(H02O), C02P(H02P),
 C02Q(H02Q), C02W(H02W), C02X(H02X), C02Y(H02Y), C032(H032), C034(H034),
 C035(H035), C038(H038), C039(H039), C03B(H03E), C03I(H03I), C03L(H03L),
 C03P(H03P), C03Q(H03Q), C03S(H03S), C03U(H03U), C03W(H03W), C03X(H03X),
 C03Y(H03Y), C040(H040), C041(H041), C042(H042), C044(H044), C046(H046),
 C048(H048), C049(H049), C04A(H04C), C04B(H04D), C04C(H04E), C04D(H04F),
 C04G(H04I), C04H(H04J), C04I(H04K), C04J(H04L), C04K(H04M), C04L(H04N),
 C04M(H04O), C04O(H04R), C04Q(H04S), C04S(H04W), C04T(H04X), C04U(H04Y),
 C04V(H04Z), C04X(H04), C04Z(H1AA), C050(H050), C052(H052), C053(H053),
 C054(H054), C055(H055), C056(H056), C057(H057), C058(H058), C059(H059),
 C05A(H05A), C05B(H05B), C05E(H05E), C05H(H05H), C05J(H05J), C05L(H05L),
 C05M(H05M), C05N(H05N), C05O(H05O), C05Q(H05Q), C05R(H05R), C05S(H05S),
 C05T(H05T), C05U(H05U), C05W(H05W), C05Y(H05Y), C060(H060), C063(H063),
 C064(H064), C065(H065), C066(H066), C067(H067), C068(H068), C069(H069),
 C06D(H06D), C06E(H06E), C06F(H06F), C06G(H06G), C06I(H06I), C06K(H06K),
 C06N(H06N), C06Q(H06Q), C06S(H06S), C06T(H06T), C06U(H06U), C06V(H06V),
 C06X(H06X), C06Y(H06Y), C06Z(H06Z), C070(H070), C071(H071), C074(H074),
 C076(H076), C077(H077), C079(H079), C07A(H07H), C07C(H07L), C07D(H07M),
 C07F(H07N), C07I(H07U), C07J(H07V), C07M(H07Z), C07O(H2AA), C07P(H3AA),
 C07Q(H4AA), C07R(H5AA), C07T(H6AA), C07Z(H8AA), C080(H080), C081(H081),
 C085(H085), C086(H086), C088(H088), C08C(H08S), C08D(H08T), C08E(H08U),
 C08G(H08V), C08K(H08), C08L(H9AA), C08M(H0BA), C08O(H2BA), C08P(H3BA),
 C08U(H8BA), C090(H090), C093(H093), C096(H096), C09B(H09P), C09S(H4CA)
6.d Idealised Me refined as rotating group:
 C04R(H04T,H04U,H04V), C06O(H06C,H06H,H06J), C06P(H06L,H06M,H06O), C06W(H06P,
 H06R,H06W), C075(H07E,H07F,H07G), C07B(H07I,H07J,H07K), C07G(H07O,H07P,H07Q),
 C07H(H07R,H07S,H07T), C07L(H07W,H07X,H07Y), C07N(H07,HA,HB), C07V(H7AA,HC,HD),
 C082(H08A,H08B,H08C), C084(H08D,H08E,H08F), C087(H08G,H08H,H08I), C089(H08J,
 H08K,H08L), C08A(H08M,H08N,H08O), C08B(H08P,H08Q,H08R), C08H(H08W,H08X,H08Y),
 C08J(H08Z,HE,HF), C08N(H1BA,HG,HH), C08Q(H4BA,HI,HJ), C08R(H5BA,HK,HL),
 C08S(H6BA,HM,HN), C08T(H7BA,HO,HP), C08V(H9BA,HQ,HR), C08W(H0CA,HS,HT),
 C08Y(H1CA,HU,HV), C08Z(H2CA,HW,HX), C091(H09A,H09B,H09C), C095(H09D,H09E,H09F),
  C097(H09G,H09H,H09I), C099(H09J,H09K,H09L), C09A(H09M,H09N,H09O), C09C(H09Q,
 H09R,H09S), C09D(H09T,H09U,H09V), C09E(H09W,H09X,H09Y), C09I(H09Z,HY,HZ),
 C09P(H09,H8CA,H9CA), C09Q(H3CA,H0DA,H1DA), C09T(H5CA,H2DA,H3DA), C09W(H6CA,
 H4DA,H5DA), C46(H46A,H46B,H46C), C47(H47A,H47B,H47C), C59(H59A,H59B,H59C),
 C61(H61A,H61B,H61C), C63(H63A,H63B,H63C), C65(H65A,H65B,H65C), C69(H69A,H69B,
 H69C), C0AA(H0AB,H0AC,H0AD), C59A(H59D,H59E,H59F), C47A(H47D,H47E,H47F),
 C61A(H61D,H61E,H61F), C2AA(H2AB,H2AC,H2AD), C65A(H65D,H65E,H65F), C3AA(H3AB,
 H3AC,H3AD), C69A(H69D,H69E,H69F), C6AA(H6AB,H6AC,H6AD), C7AA(H7AB,H7AC,H7AD),
 C63A(H63D,H63E,H63F)
;
_atom_sites_solution_hydrogens     geom
_atom_sites_solution_primary       ?
_atom_sites_solution_secondary     ?
loop_
  _atom_site_label
  _atom_site_type_symbol
  _atom_site_fract_x
  _atom_site_fract_y
  _atom_site_fract_z
  _atom_site_U_iso_or_equiv
  _atom_site_adp_type
  _atom_site_occupancy
  _atom_site_site_symmetry_order
  _atom_site_calc_flag
  _atom_site_refinement_flags_posn
  _atom_site_refinement_flags_adp
  _atom_site_refinement_flags_occupancy
  _atom_site_disorder_assembly
  _atom_site_disorder_group
 Ag11 Ag 0.50718(3) 0.82019(2) 0.69723(2) 0.02424(13) Uani 1 1 d . U . . .
 Ag14 Ag 0.37910(3) 0.76415(2) 0.68876(2) 0.02593(13) Uani 1 1 d . U . . .
 Ag13 Ag 0.44337(3) 0.83602(2) 0.76189(2) 0.02423(13) Uani 1 1 d . U . . .
 Ag7 Ag 0.54165(3) 0.77256(2) 0.77140(2) 0.02518(13) Uani 1 1 d . U . . .
 Ag18 Ag 0.56708(3) 0.91399(2) 0.64326(2) 0.02785(14) Uani 1 1 d . U . A 1
 Ag12 Ag 0.58333(3) 0.88285(2) 0.77635(2) 0.02776(14) Uani 1 1 d . U . . .
 Ag07 Ag 0.39284(3) 0.87209(2) 0.67878(2) 0.02766(14) Uani 1 1 d . U . . .
 Ag5 Ag 0.48308(3) 0.70441(2) 0.69237(2) 0.02730(14) Uani 1 1 d . U . . .
 Ag19 Ag 0.33749(3) 0.82306(2) 0.58681(2) 0.02882(14) Uani 1 1 d . U . . .
 Ag9 Ag 0.43550(3) 0.95864(2) 0.80925(2) 0.03010(14) Uani 1 1 d . U . . .
 Ag17 Ag 0.47861(3) 0.72619(2) 0.59831(2) 0.02935(14) Uani 1 1 d . U . . .
 Ag16 Ag 0.40893(3) 0.72402(2) 0.77126(2) 0.02664(14) Uani 1 1 d . U . . .
 Ag15 Ag 0.44136(3) 0.78855(2) 0.85955(2) 0.03102(15) Uani 1 1 d . U . . .
 Ag8 Ag 0.62550(3) 0.88100(3) 0.86897(2) 0.03262(15) Uani 1 1 d . U . . .
 Ag4 Ag 0.35515(3) 0.63662(2) 0.69408(2) 0.03370(15) Uani 1 1 d . U . . .
 Ag3 Ag 0.50072(3) 0.64240(2) 0.77153(2) 0.03490(15) Uani 1 1 d . U . . .
 Ag2 Ag 0.40458(3) 0.56105(3) 0.73595(2) 0.03880(16) Uani 1 1 d . U . . .
 Sb0I Sb 0.5000 0.5000 1.0000 0.0544(3) Uani 1 2 d S TU P B 2
 Sb0J Sb 0.75763(4) 0.55156(3) 0.59232(2) 0.05434(19) Uani 1 1 d D U . . .
 Ag1 Ag 0.34773(4) 0.45368(3) 0.72122(2) 0.04319(18) Uani 1 1 d . U . . .
 Ag10 Ag 0.49918(3) 0.93258(3) 0.72820(2) 0.04186(17) Uani 1 1 d . U . . .
 Cu1 Cu 0.46658(5) 0.83249(4) 0.61153(3) 0.0230(2) Uani 1 1 d . U . . .
 Cu2 Cu 0.50238(5) 0.88700(4) 0.84526(3) 0.0249(2) Uani 1 1 d . U . . .
 Sb2 Sb 0.1572(3) 1.15881(13) 0.58135(13) 0.0859(13) Uani 0.553(8) 1 d D U . C 1
 P00P P 0.54568(10) 0.66783(7) 0.57254(6) 0.0237(4) Uani 1 1 d . U . . .
 P00Q P 0.61326(10) 0.95886(8) 0.58896(6) 0.0285(5) Uani 1 1 d . U . . .
 P00R P 0.29111(10) 0.85140(8) 0.52151(6) 0.0270(4) Uani 1 1 d . U . . .
 P00S P 0.43090(11) 1.03873(8) 0.85666(6) 0.0313(5) Uani 1 1 d . U . . .
 P00T P 0.35183(11) 0.75016(9) 0.89051(7) 0.0326(5) Uani 1 1 d . U . . .
 P00U P 0.70055(11) 0.94491(10) 0.92072(7) 0.0361(5) Uani 1 1 d . U . . .
 P00V P 0.43524(12) 0.42174(8) 0.69567(6) 0.0345(5) Uani 1 1 d . U . . .
 P00X P 0.26254(14) 0.45257(10) 0.76104(8) 0.0471(6) Uani 1 1 d . U . . .
 C00Y C 0.6619(4) 0.7952(3) 0.6635(2) 0.0265(17) Uani 1 1 d . U . . .
 C00Z C 0.6000(4) 0.8062(3) 0.6492(2) 0.0257(17) Uani 1 1 d . U . . .
 F010 F 0.7361(4) 0.4799(3) 0.5699(2) 0.081(2) Uani 1 1 d D U . . .
 C011 C 0.5621(4) 0.6919(3) 0.7316(3) 0.0260(17) Uani 1 1 d . U . . .
 C012 C 0.4489(4) 0.9041(3) 0.6245(2) 0.0243(17) Uani 1 1 d . U . . .
 C013 C 0.4172(4) 0.7809(3) 0.5638(2) 0.0253(17) Uani 1 1 d . U . . .
 C014 C 0.5735(4) 0.6263(3) 0.6108(2) 0.0249(17) Uani 1 1 d . U . . .
 H01A H 0.6051 0.6074 0.5997 0.030 Uiso 1 1 calc R . . . .
 H01B H 0.5936 0.6491 0.6378 0.030 Uiso 1 1 calc R . . . .
 C015 C 0.3098(4) 0.8068(3) 0.6539(2) 0.0243(17) Uani 1 1 d . U . . .
 C016 C 0.4103(4) 0.8647(3) 0.8236(2) 0.0289(18) Uani 1 1 d . U . . .
 C017 C 0.6057(4) 1.0419(3) 0.8090(2) 0.0275(18) Uani 1 1 d . U . . .
 C018 C 0.6779(4) 0.7834(3) 0.7040(2) 0.0282(18) Uani 1 1 d . U . . .
 H018 H 0.6480 0.7818 0.7228 0.034 Uiso 1 1 calc R . . . .
 C019 C 0.5899(4) 0.9330(3) 0.7198(2) 0.0276(18) Uani 1 1 d . U . . .
 C01A C 0.5485(4) 0.8136(3) 0.6357(2) 0.0267(17) Uani 1 1 d . U . . .
 C01B C 0.3547(4) 0.8584(3) 0.8127(2) 0.0250(17) Uani 1 1 d . U . . .
 C01C C 0.2589(4) 0.8134(3) 0.6410(2) 0.0257(16) Uani 1 1 d . U . . .
 C01D C 0.3578(4) 0.6703(3) 0.6174(3) 0.0298(17) Uani 1 1 d . U . . .
 C01E C 0.4439(4) 0.9514(3) 0.6268(2) 0.0252(17) Uani 1 1 d . U . . .
 C01F C 0.5502(4) 0.9485(3) 0.8260(2) 0.0280(18) Uani 1 1 d . U . . .
 C01G C 0.3024(4) 0.6488(3) 0.5861(2) 0.0277(17) Uani 1 1 d . U . . .
 C01H C 0.5708(4) 0.6900(3) 0.8731(2) 0.0308(19) Uani 1 1 d . U . . .
 C01I C 0.6035(4) 0.6677(3) 0.7420(2) 0.032(2) Uani 1 1 d . U . . .
 C01J C 0.3218(4) 0.7074(3) 0.7324(2) 0.0272(19) Uani 1 1 d . U . . .
 C01K C 0.4569(5) 1.0430(3) 0.6649(3) 0.036(2) Uani 1 1 d . U . . .
 H01K H 0.4715 1.0309 0.6907 0.044 Uiso 1 1 calc R . . . .
 C01L C 0.2871(4) 0.8532(3) 0.7996(3) 0.0291(18) Uani 1 1 d . U . . .
 C01M C 0.4101(4) 0.8984(3) 0.5089(3) 0.033(2) Uani 1 1 d . U . . .
 H01C H 0.4171 0.8913 0.5387 0.039 Uiso 1 1 calc R . . . .
 H01D H 0.4057 0.9363 0.5095 0.039 Uiso 1 1 calc R . . . .
 C01N C 0.6543(4) 0.6391(3) 0.7514(3) 0.0302(19) Uani 1 1 d . U . . .
 C1 C 0.4118(5) 0.9460(3) 0.7325(2) 0.034(2) Uani 1 1 d . U . . .
 C01P C 0.6340(4) 0.8253(3) 0.8052(3) 0.032(2) Uani 1 1 d . U . . .
 C01Q C 0.6855(4) 0.8205(3) 0.8211(2) 0.0284(18) Uani 1 1 d . U . . .
 C01R C 0.6781(5) 0.7034(4) 0.9076(3) 0.042(2) Uani 1 1 d . U . . .
 H01R H 0.7195 0.7234 0.9122 0.050 Uiso 1 1 calc R . . . .
 C01S C 0.4836(4) 0.7197(3) 0.8192(2) 0.0266(19) Uani 1 1 d . U . . .
 C01T C 0.4789(5) 0.5597(4) 0.7825(3) 0.042(2) Uani 1 1 d . U . . .
 C01U C 0.3640(5) 0.9634(4) 0.7331(3) 0.035(2) Uani 1 1 d . U . . .
 C01V C 0.5195(4) 0.5857(3) 0.6193(2) 0.0271(18) Uani 1 1 d . U . . .
 H01E H 0.5004 0.5626 0.5923 0.032 Uiso 1 1 calc R . . . .
 H01F H 0.4871 0.6050 0.6290 0.032 Uiso 1 1 calc R . . . .
 C01W C 0.5382(4) 0.5505(3) 0.6524(3) 0.0314(19) Uani 1 1 d . U . . .
 H01G H 0.5738 0.5343 0.6446 0.038 Uiso 1 1 calc R . . . .
 H01H H 0.5521 0.5729 0.6805 0.038 Uiso 1 1 calc R . . . .
 C01X C 0.4054(4) 0.6878(3) 0.6435(2) 0.0273(17) Uani 1 1 d . U . . .
 C01Y C 0.2670(4) 0.6896(3) 0.7159(2) 0.0265(18) Uani 1 1 d . U . . .
 C01Z C 0.5752(4) 0.9911(3) 0.8173(2) 0.0259(18) Uani 1 1 d . U . . .
 C020 C 0.7173(5) 0.5968(4) 0.8008(3) 0.041(2) Uani 1 1 d . U . . .
 H020 H 0.7268 0.5879 0.8286 0.050 Uiso 1 1 calc R . . . .
 C021 C 0.5009(5) 0.4713(3) 0.6883(3) 0.036(2) Uani 1 1 d . U . . .
 H02A H 0.5180 0.4938 0.7159 0.044 Uiso 1 1 calc R . . . .
 H02B H 0.5343 0.4526 0.6796 0.044 Uiso 1 1 calc R . . . .
 C022 C 0.2486(4) 0.8651(4) 0.8296(3) 0.038(2) Uani 1 1 d . U . . .
 H022 H 0.2660 0.8735 0.8588 0.045 Uiso 1 1 calc R . . . .
 C023 C 0.1944(4) 0.8189(4) 0.6271(3) 0.0334(17) Uani 1 1 d . U . . .
 C024 C 0.6434(5) 0.9430(4) 0.7179(2) 0.037(2) Uani 1 1 d . U . . .
 C025 C 0.6697(4) 0.6237(4) 0.7920(3) 0.036(2) Uani 1 1 d . U . . .
 H025 H 0.6461 0.6326 0.8136 0.043 Uiso 1 1 calc R . . . .
 C026 C 0.3490(4) 0.8634(3) 0.4860(2) 0.0262(17) Uani 1 1 d . U . . .
 H02C H 0.3579 0.8288 0.4736 0.031 Uiso 1 1 calc R . . . .
 H02D H 0.3312 0.8809 0.4623 0.031 Uiso 1 1 calc R . . . .
 C027 C 0.6311(4) 0.7190(4) 0.8814(3) 0.036(2) Uani 1 1 d . U . . .
 H027 H 0.6403 0.7505 0.8688 0.043 Uiso 1 1 calc R . . . .
 C028 C 0.6426(4) 1.0301(3) 0.6040(2) 0.0307(19) Uani 1 1 d . U . . .
 C029 C 0.4393(4) 1.0071(3) 0.6279(3) 0.0270(18) Uani 1 1 d . U . . .
 C02A C 0.7459(4) 0.8076(3) 0.8372(3) 0.0310(19) Uani 1 1 d . U . . .
 C02B C 0.6649(4) 0.6576(4) 0.9275(3) 0.039(2) Uani 1 1 d D U . . .
 C02C C 0.3703(5) 0.7104(3) 0.9329(3) 0.037(2) Uani 1 1 d . U . . .
 C02D C 0.2033(4) 0.6692(3) 0.6979(3) 0.0317(19) Uani 1 1 d . U . . .
 C02E C 0.6152(4) 0.7045(3) 0.5562(2) 0.0303(19) Uani 1 1 d . U . . .
 C02F C 0.2934(4) 0.5189(3) 0.6578(3) 0.034(2) Uani 1 1 d . U . . .
 C02G C 0.4851(4) 0.5074(3) 0.6556(2) 0.0303(19) Uani 1 1 d . U . . .
 H02E H 0.4715 0.4852 0.6274 0.036 Uiso 1 1 calc R . . . .
 H02F H 0.4495 0.5239 0.6629 0.036 Uiso 1 1 calc R . . . .
 C02H C 0.4340(5) 1.0964(3) 0.8282(3) 0.037(2) Uani 1 1 d . U . . .
 C02I C 0.3793(4) 0.7218(3) 0.4871(3) 0.0314(19) Uani 1 1 d . U . . .
 C02J C 0.5571(4) 0.6457(4) 0.8926(3) 0.035(2) Uani 1 1 d . U . . .
 H02J H 0.5157 0.6257 0.8872 0.042 Uiso 1 1 calc R . . . .
 C02K C 0.7540(4) 0.7544(4) 0.8297(3) 0.038(2) Uani 1 1 d . U . . .
 H02K H 0.7207 0.7281 0.8138 0.046 Uiso 1 1 calc R . . . .
 C02L C 0.2611(4) 0.8419(4) 0.7573(3) 0.039(2) Uani 1 1 d . U . . .
 H02L H 0.2862 0.8334 0.7366 0.046 Uiso 1 1 calc R . . . .
 C02M C 0.3325(5) 0.5488(4) 0.6850(3) 0.041(2) Uani 1 1 d . U . . .
 C02N C 0.5236(4) 0.7072(3) 0.8440(2) 0.0293(19) Uani 1 1 d . U . . .
 C02O C 0.6084(5) 0.7510(3) 0.5387(2) 0.033(2) Uani 1 1 d . U . . .
 H02O H 0.5694 0.7629 0.5367 0.039 Uiso 1 1 calc R . . . .
 C02P C 0.7067(4) 0.7975(4) 0.6367(3) 0.037(2) Uani 1 1 d . U . . .
 H02P H 0.6966 0.8053 0.6086 0.045 Uiso 1 1 calc R . . . .
 C02Q C 0.4184(5) 1.0266(3) 0.5916(3) 0.038(2) Uani 1 1 d . U . . .
 H02Q H 0.4053 1.0027 0.5658 0.046 Uiso 1 1 calc R . . . .
 C02R C 0.2487(5) 0.4818(3) 0.6277(3) 0.040(2) Uani 1 1 d . U . . .
 C02S C 0.7532(4) 0.5818(4) 0.7694(3) 0.039(2) Uani 1 1 d . U . . .
 C02T C 0.5541(4) 0.9547(3) 0.5419(2) 0.0306(19) Uani 1 1 d . U . . .
 H02G H 0.5190 0.9713 0.5502 0.037 Uiso 1 1 calc R . . . .
 H02H H 0.5727 0.9750 0.5210 0.037 Uiso 1 1 calc R . . . .
 C02U C 0.7090(5) 0.9607(4) 0.7177(3) 0.041(2) Uani 1 1 d . U . . .
 C02V C 0.5365(4) 0.8344(3) 0.9275(3) 0.0343(18) Uani 1 1 d . U . . .
 C02W C 0.2551(5) 0.6777(4) 0.5801(3) 0.039(2) Uani 1 1 d . U . . .
 H02W H 0.2604 0.7133 0.5941 0.047 Uiso 1 1 calc R . . . .
 C02X C 0.5915(5) 1.0589(4) 0.7692(3) 0.047(2) Uani 1 1 d . U . . .
 H02X H 0.5618 1.0364 0.7475 0.057 Uiso 1 1 calc R . . . .
 C02Y C 0.4535(5) 1.0965(3) 0.6649(3) 0.039(2) Uani 1 1 d . U . . .
 H02Y H 0.4653 1.1201 0.6909 0.046 Uiso 1 1 calc R . . . .
 C02Z C 0.4001(4) 0.7520(3) 0.5295(3) 0.0321(19) Uani 1 1 d . U . . .
 C030 C 0.5287(4) 0.8966(3) 0.5210(3) 0.0295(18) Uani 1 1 d . U . . .
 H03A H 0.5207 0.8743 0.5436 0.035 Uiso 1 1 calc R . . . .
 H03B H 0.5612 0.8832 0.5064 0.035 Uiso 1 1 calc R . . . .
 C031 C 0.5105(4) 0.6189(3) 0.5256(2) 0.0281(19) Uani 1 1 d . U . . .
 C032 C 0.7367(4) 0.7740(4) 0.7172(3) 0.038(2) Uani 1 1 d . U . . .
 H032 H 0.7466 0.7661 0.7453 0.045 Uiso 1 1 calc R . . . .
 C033 C 0.7448(4) 0.9962(4) 0.8970(3) 0.043(2) Uani 1 1 d . U . . .
 C034 C 0.4272(5) 0.6923(4) 0.9370(3) 0.044(2) Uani 1 1 d . U . . .
 H034 H 0.4580 0.7044 0.9205 0.053 Uiso 1 1 calc R . . . .
 C035 C 0.4548(6) 0.5426(4) 0.4569(3) 0.047(3) Uani 1 1 d . U . . .
 H035 H 0.4357 0.5160 0.4336 0.057 Uiso 1 1 calc R . . . .
 C036 C 0.2564(4) 0.9111(3) 0.5286(3) 0.0334(19) Uani 1 1 d . U . . .
 C037 C 0.4676(4) 0.8897(4) 0.4885(3) 0.037(2) Uani 1 1 d . U . . .
 H03C H 0.4739 0.9152 0.4680 0.045 Uiso 1 1 calc R . . . .
 H03D H 0.4593 0.8532 0.4725 0.045 Uiso 1 1 calc R . . . .
 C038 C 0.4167(5) 0.7273(4) 0.4555(3) 0.041(2) Uani 1 1 d . U . . .
 H038 H 0.4568 0.7495 0.4616 0.049 Uiso 1 1 calc R . . . .
 C039 C 0.1456(4) 0.7766(4) 0.6162(3) 0.040(2) Uani 1 1 d . U . . .
 H039 H 0.1530 0.7416 0.6193 0.048 Uiso 1 1 calc R . . . .
 C03A C 0.3644(4) 1.0427(4) 0.8845(3) 0.034(2) Uani 1 1 d . U . . .
 C03B C 0.4475(5) 0.6131(3) 0.5112(3) 0.036(2) Uani 1 1 d . U . . .
 H03E H 0.4235 0.6353 0.5251 0.044 Uiso 1 1 calc R . . . .
 C03C C 0.2263(4) 0.8038(3) 0.4894(3) 0.0322(19) Uani 1 1 d . U . . .
 C03D C 0.5322(4) 0.8525(3) 0.8946(2) 0.0286(18) Uani 1 1 d . U . . .
 C03E C 0.2895(5) 0.7039(4) 0.8544(3) 0.040(2) Uani 1 1 d . U . . .
 H03F H 0.2530 0.6956 0.8691 0.049 Uiso 1 1 calc R . . . .
 H03G H 0.2761 0.7211 0.8295 0.049 Uiso 1 1 calc R . . . .
 F03F F 0.4926(5) 0.5348(4) 0.9524(3) 0.107(3) Uani 1 1 d . U . B 2
 C03G C 0.7828(4) 0.7757(4) 0.6911(3) 0.035(2) Uani 1 1 d . U . . .
 C03H C 0.6787(5) 0.9349(3) 0.5703(3) 0.036(2) Uani 1 1 d . U . . .
 C03I C 0.6029(5) 0.6297(4) 0.9202(3) 0.043(2) Uani 1 1 d . U . . .
 H03I H 0.5922 0.5997 0.9343 0.051 Uiso 1 1 calc R . . . .
 C03J C 0.5559(5) 0.5072(4) 0.8233(3) 0.041(2) Uani 1 1 d . U . . .
 C03K C 0.2600(5) 0.6106(4) 0.8106(3) 0.043(2) Uani 1 1 d . U . . .
 H03H H 0.2231 0.6037 0.8252 0.052 Uiso 1 1 calc R . . . .
 H03J H 0.2468 0.6248 0.7841 0.052 Uiso 1 1 calc R . . . .
 C03L C 0.7043(5) 1.0523(4) 0.6037(3) 0.041(2) Uani 1 1 d . U . . .
 H03L H 0.7323 1.0308 0.5938 0.049 Uiso 1 1 calc R . . . .
 C03M C 0.5429(5) 0.8117(4) 0.9666(3) 0.0387(19) Uani 1 1 d . U . . .
 C03N C 0.5129(5) 0.5356(4) 0.8015(3) 0.038(2) Uani 1 1 d . U . . .
 C03O C 0.2834(5) 0.5587(4) 0.7999(3) 0.048(3) Uani 1 1 d . U . . .
 H03K H 0.3197 0.5660 0.7849 0.058 Uiso 1 1 calc R . . . .
 H03M H 0.2981 0.5457 0.8267 0.058 Uiso 1 1 calc R . . . .
 C03P C 0.5461(5) 0.5873(3) 0.5057(3) 0.035(2) Uani 1 1 d . U . . .
 H03P H 0.5898 0.5917 0.5154 0.042 Uiso 1 1 calc R . . . .
 C03Q C 0.0864(4) 0.7839(4) 0.6011(3) 0.045(2) Uani 1 1 d . U . . .
 H03Q H 0.0535 0.7539 0.5938 0.054 Uiso 1 1 calc R . . . .
 F03R F 0.7960(5) 0.5338(4) 0.6422(2) 0.107(3) Uani 1 1 d D U . . .
 C03S C 0.1871(4) 0.8647(4) 0.8173(3) 0.044(2) Uani 1 1 d . U . . .
 H03S H 0.1620 0.8722 0.8384 0.053 Uiso 1 1 calc R . . . .
 C03T C 0.4337(5) 1.1163(3) 0.6285(3) 0.035(2) Uani 1 1 d . U . . .
 C03U C 0.6035(5) 1.0627(4) 0.6179(3) 0.045(2) Uani 1 1 d . U . . .
 H03U H 0.5607 1.0483 0.6178 0.054 Uiso 1 1 calc R . . . .
 C03V C 0.4706(5) 0.3810(4) 0.7313(3) 0.042(2) Uani 1 1 d . U . . .
 C03W C 0.3216(5) 0.6888(4) 0.4778(3) 0.042(2) Uani 1 1 d . U . . .
 H03W H 0.2959 0.6848 0.4991 0.051 Uiso 1 1 calc R . . . .
 C03X C 0.4157(5) 1.0797(4) 0.5914(3) 0.042(2) Uani 1 1 d . U . . .
 H03X H 0.4013 1.0918 0.5655 0.050 Uiso 1 1 calc R . . . .
 C03Y C 0.2739(6) 0.9451(4) 0.5670(3) 0.053(3) Uani 1 1 d . U . . .
 H03Y H 0.3053 0.9381 0.5881 0.063 Uiso 1 1 calc R . . . .
 C03Z C 0.3146(5) 0.8018(4) 0.9147(3) 0.036(2) Uani 1 1 d . U . . .
 C040 C 0.6204(6) 1.1087(4) 0.7612(3) 0.048(3) Uani 1 1 d . U . . .
 H040 H 0.6110 1.1190 0.7339 0.058 Uiso 1 1 calc R . . . .
 C041 C 0.7652(4) 0.7888(4) 0.6508(3) 0.043(2) Uani 1 1 d . U . . .
 H041 H 0.7954 0.7917 0.6322 0.052 Uiso 1 1 calc R . . . .
 C042 C 0.2004(5) 0.6551(4) 0.5538(3) 0.043(2) Uani 1 1 d . U . . .
 H042 H 0.1680 0.6755 0.5503 0.051 Uiso 1 1 calc R . . . .
 C043 C 0.4987(5) 1.0546(4) 0.8992(3) 0.044(2) Uani 1 1 d . U . . .
 H04A H 0.5377 1.0560 0.8867 0.053 Uiso 1 1 calc R . . . .
 H04B H 0.4995 1.0900 0.9154 0.053 Uiso 1 1 calc R . . . .
 C044 C 0.6729(4) 0.6881(4) 0.5598(3) 0.038(2) Uani 1 1 d . U . . .
 H044 H 0.6782 0.6570 0.5722 0.045 Uiso 1 1 calc R . . . .
 C045 C 0.1898(4) 0.6032(3) 0.5318(3) 0.0326(19) Uani 1 1 d . U . . .
 C046 C 0.7229(5) 0.9185(4) 0.6000(3) 0.044(2) Uani 1 1 d . U . . .
 H046 H 0.7153 0.9180 0.6284 0.052 Uiso 1 1 calc R . . . .
 C047 C 0.6622(5) 1.1428(3) 0.7922(3) 0.046(2) Uani 1 1 d D U . . .
 C048 C 0.2402(5) 0.5767(4) 0.5364(3) 0.044(2) Uani 1 1 d . U . . .
 H048 H 0.2363 0.5425 0.5203 0.053 Uiso 1 1 calc R . . . .
 C049 C 0.4182(6) 0.5752(4) 0.4764(3) 0.050(3) Uani 1 1 d . U . . .
 H049 H 0.3747 0.5716 0.4663 0.061 Uiso 1 1 calc R . . . .
 C04A C 0.3944(6) 0.6998(4) 0.4148(3) 0.050(3) Uani 1 1 d . U . . .
 H04C H 0.4201 0.7038 0.3934 0.060 Uiso 1 1 calc R . . . .
 C04B C 0.6585(5) 0.7799(4) 0.5243(3) 0.043(2) Uani 1 1 d . U . . .
 H04D H 0.6538 0.8112 0.5119 0.051 Uiso 1 1 calc R . . . .
 C04C C 0.6490(5) 1.0770(4) 0.8400(3) 0.045(2) Uani 1 1 d . U . . .
 H04E H 0.6597 1.0667 0.8672 0.054 Uiso 1 1 calc R . . . .
 C04D C 0.2279(5) 0.7790(4) 0.4493(3) 0.044(2) Uani 1 1 d . U . . .
 H04F H 0.2643 0.7871 0.4365 0.053 Uiso 1 1 calc R . . . .
 C04E C 0.3108(5) 0.6520(3) 0.8392(3) 0.038(2) Uani 1 1 d . U . . .
 H04G H 0.3462 0.6605 0.8236 0.046 Uiso 1 1 calc R . . . .
 H04H H 0.3264 0.6362 0.8644 0.046 Uiso 1 1 calc R . . . .
 C04F C 0.1290(4) 0.5781(4) 0.5026(3) 0.040(2) Uani 1 1 d . U . . .
 C04G C 0.1810(5) 0.8696(4) 0.6238(3) 0.042(2) Uani 1 1 d . U . . .
 H04I H 0.2132 0.9000 0.6328 0.050 Uiso 1 1 calc R . . . .
 C04H C 0.2671(5) 0.4588(4) 0.5908(3) 0.047(2) Uani 1 1 d . U . . .
 H04J H 0.3080 0.4699 0.5847 0.056 Uiso 1 1 calc R . . . .
 C04I C 0.3249(6) 0.8946(4) 0.9460(3) 0.054(3) Uani 1 1 d . U . . .
 H04K H 0.3497 0.9291 0.9546 0.065 Uiso 1 1 calc R . . . .
 C04J C 0.6766(5) 1.1267(4) 0.8319(3) 0.049(3) Uani 1 1 d . U . . .
 H04L H 0.7054 1.1499 0.8537 0.058 Uiso 1 1 calc R . . . .
 C04K C 0.7765(5) 0.9031(4) 0.5890(4) 0.055(3) Uani 1 1 d . U . . .
 H04M H 0.8069 0.8943 0.6098 0.066 Uiso 1 1 calc R . . . .
 C04L C 0.6897(5) 0.6248(4) 0.7202(3) 0.044(2) Uani 1 1 d . U . . .
 H04N H 0.6807 0.6344 0.6926 0.053 Uiso 1 1 calc R . . . .
 C04M C 0.6029(5) 0.4890(4) 0.8028(3) 0.047(2) Uani 1 1 d . U . . .
 H04O H 0.6076 0.4974 0.7752 0.056 Uiso 1 1 calc R . . . .
 C04N C 0.2344(5) 0.5152(4) 0.7725(3) 0.046(2) Uani 1 1 d . U . . .
 H04P H 0.2206 0.5278 0.7454 0.056 Uiso 1 1 calc R . . . .
 H04Q H 0.1976 0.5085 0.7872 0.056 Uiso 1 1 calc R . . . .
 C04O C 0.1992(5) 0.8429(5) 0.7451(3) 0.052(3) Uani 1 1 d . U . . .
 H04R H 0.1824 0.8359 0.7157 0.063 Uiso 1 1 calc R . . . .
 C04P C 0.3102(5) 0.9892(4) 0.7319(3) 0.047(2) Uani 1 1 d . U . . .
 C04Q C 0.7226(5) 0.7171(4) 0.5453(3) 0.049(3) Uani 1 1 d . U . . .
 H04S H 0.7617 0.7054 0.5474 0.059 Uiso 1 1 calc R . . . .
 C04R C 0.1372(5) 0.5798(5) 0.4562(3) 0.055(3) Uani 1 1 d . U . . .
 H04T H 0.1502 0.6168 0.4518 0.082 Uiso 1 1 calc GR . . . .
 H04U H 0.0975 0.5644 0.4377 0.082 Uiso 1 1 calc GR . . . .
 H04V H 0.1694 0.5591 0.4494 0.082 Uiso 1 1 calc GR . . . .
 C04S C 0.2964(5) 0.5977(4) 0.5637(3) 0.040(2) Uani 1 1 d . U . . .
 H04W H 0.3294 0.5779 0.5668 0.048 Uiso 1 1 calc R . . . .
 C04T C 0.3506(5) 0.8524(4) 0.9279(3) 0.045(2) Uani 1 1 d . U . . .
 H04X H 0.3934 0.8584 0.9245 0.054 Uiso 1 1 calc R . . . .
 C04U C 0.7383(5) 0.5964(4) 0.7292(3) 0.050(3) Uani 1 1 d . U . . .
 H04Y H 0.7615 0.5869 0.7075 0.060 Uiso 1 1 calc R . . . .
 C04V C 0.1851(5) 0.6248(4) 0.6663(3) 0.049(3) Uani 1 1 d . U . . .
 H04Z H 0.2162 0.6075 0.6557 0.059 Uiso 1 1 calc R . . . .
 C04W C 0.0739(5) 0.8330(5) 0.5962(3) 0.048(2) Uani 1 1 d . U . . .
 C04X C 0.7156(5) 0.7625(4) 0.5280(3) 0.048(3) Uani 1 1 d . U . . .
 H04 H 0.7502 0.7823 0.5185 0.058 Uiso 1 1 calc R . . . .
 C04Y C 0.6083(5) 1.0026(4) 0.9365(3) 0.045(2) Uani 1 1 d . U . . .
 H0AA H 0.6277 1.0367 0.9284 0.054 Uiso 1 1 calc R . . . .
 H H 0.5899 0.9784 0.9099 0.054 Uiso 1 1 calc R . . . .
 C04Z C 0.1720(5) 0.7916(4) 0.5070(3) 0.046(2) Uani 1 1 d . U . . .
 H1AA H 0.1703 0.8084 0.5347 0.055 Uiso 1 1 calc R . . . .
 C050 C 0.1219(5) 0.8761(5) 0.6077(3) 0.050(2) Uani 1 1 d . U . . .
 H050 H 0.1140 0.9108 0.6044 0.060 Uiso 1 1 calc R . . . .
 C051 C 0.0066(5) 0.6084(5) 0.6449(4) 0.058(3) Uani 1 1 d . U . . .
 C052 C 0.8495(5) 0.8286(5) 0.8753(3) 0.057(3) Uani 1 1 d . U . . .
 H052 H 0.8827 0.8550 0.8910 0.069 Uiso 1 1 calc R . . . .
 C053 C 0.6259(6) 1.1171(4) 0.6323(3) 0.051(3) Uani 1 1 d . U . . .
 H053 H 0.5984 1.1392 0.6421 0.061 Uiso 1 1 calc R . . . .
 C054 C 0.7301(6) 1.0129(4) 0.7096(4) 0.055(3) Uani 1 1 d . U . . .
 H054 H 0.7013 1.0366 0.7058 0.066 Uiso 1 1 calc R . . . .
 C055 C 0.3633(6) 1.0881(5) 0.9133(3) 0.054(3) Uani 1 1 d . U . . .
 H055 H 0.3972 1.1173 0.9180 0.065 Uiso 1 1 calc R . . . .
 C056 C 0.8091(5) 0.7398(4) 0.8450(3) 0.048(2) Uani 1 1 d . U . . .
 H056 H 0.8138 0.7036 0.8392 0.057 Uiso 1 1 calc R . . . .
 C057 C 0.5175(6) 0.5487(4) 0.4709(3) 0.044(2) Uani 1 1 d . U . . .
 H057 H 0.5418 0.5267 0.4571 0.053 Uiso 1 1 calc R . . . .
 C058 C 0.7484(5) 0.9849(4) 0.8534(3) 0.047(2) Uani 1 1 d . U . . .
 H058 H 0.7278 0.9516 0.8377 0.056 Uiso 1 1 calc R . . . .
 C059 C 0.3263(6) 0.6945(5) 0.9583(3) 0.057(3) Uani 1 1 d . U . . .
 H059 H 0.2876 0.7070 0.9560 0.068 Uiso 1 1 calc R . . . .
 C05A C 0.1888(5) 0.4654(5) 0.6349(3) 0.051(3) Uani 1 1 d . U . . .
 H05A H 0.1757 0.4816 0.6595 0.062 Uiso 1 1 calc R . . . .
 C05B C 0.7948(4) 0.8443(5) 0.8603(3) 0.050(3) Uani 1 1 d . U . . .
 H05B H 0.7907 0.8806 0.8660 0.060 Uiso 1 1 calc R . . . .
 C05C C 0.1593(4) 0.8539(5) 0.7748(3) 0.050(3) Uani 1 1 d D U . . .
 C05D C 0.7155(4) 0.6381(4) 0.9559(3) 0.048(2) Uani 1 1 d D U . . .
 C05E C 0.5050(5) 0.8197(4) 0.9969(3) 0.045(2) Uani 1 1 d . U . . .
 H05E H 0.4750 0.8423 0.9924 0.054 Uiso 1 1 calc R . . . .
 C05F C 0.4296(5) 1.1761(4) 0.6290(3) 0.048(2) Uani 1 1 d . U . . .
 C05G C 0.1645(5) 0.4013(4) 0.5713(3) 0.046(2) Uani 1 1 d . U . . .
 C05H C 0.4893(7) 1.1257(5) 0.8231(5) 0.069(3) Uani 1 1 d . U . . .
 H05H H 0.5276 1.1181 0.8365 0.082 Uiso 1 1 calc R . . . .
 F05I F 0.7199(6) 0.5705(4) 0.5430(3) 0.150(5) Uani 1 1 d D U . . .
 C05J C 0.3009(5) 0.6610(4) 0.4364(3) 0.044(2) Uani 1 1 d . U . . .
 H05J H 0.2615 0.6377 0.4305 0.053 Uiso 1 1 calc R . . . .
 F05K F 0.7788(6) 0.6224(3) 0.6156(4) 0.157(5) Uani 1 1 d D U . . .
 C05L C 0.6863(6) 1.1382(4) 0.6322(3) 0.050(3) Uani 1 1 d . U . . .
 H05L H 0.7011 1.1751 0.6421 0.060 Uiso 1 1 calc R . . . .
 C05M C 0.5092(6) 0.7959(4) 1.0340(3) 0.050(2) Uani 1 1 d . U . . .
 H05M H 0.4821 0.8025 1.0540 0.060 Uiso 1 1 calc R . . . .
 C05N C 0.2699(5) 0.9825(5) 0.7619(4) 0.058(3) Uani 1 1 d . U . . .
 H05N H 0.2768 0.9600 0.7829 0.069 Uiso 1 1 calc R . . . .
 C05O C 0.1472(6) 0.4260(5) 0.6075(4) 0.060(3) Uani 1 1 d . U . . .
 H05O H 0.1061 0.4157 0.6135 0.072 Uiso 1 1 calc R . . . .
 C05P C 0.3360(5) 0.6667(4) 0.4042(3) 0.040(2) Uani 1 1 d . U . . .
 C05Q C 0.6428(5) 0.4587(5) 0.8228(3) 0.054(3) Uani 1 1 d . U . . .
 H05Q H 0.6739 0.4464 0.8083 0.064 Uiso 1 1 calc R . . . .
 C05R C 0.7522(5) 0.9272(5) 0.7214(4) 0.059(3) Uani 1 1 d . U . . .
 H05R H 0.7389 0.8910 0.7246 0.071 Uiso 1 1 calc R . . . .
 C05S C 0.7856(6) 0.9008(4) 0.5461(4) 0.059(3) Uani 1 1 d . U . . .
 H05S H 0.8217 0.8891 0.5378 0.070 Uiso 1 1 calc R . . . .
 C05T C 0.4362(8) 1.1792(4) 0.7788(4) 0.069(4) Uani 1 1 d . U . . .
 H05T H 0.4366 1.2080 0.7625 0.082 Uiso 1 1 calc R . . . .
 C05U C 0.4387(6) 0.6572(4) 0.9647(3) 0.051(3) Uani 1 1 d . U . . .
 H05U H 0.4771 0.6442 0.9669 0.062 Uiso 1 1 calc R . . . .
 C05V C 0.4130(5) 0.3805(4) 0.6445(3) 0.040(2) Uani 1 1 d . U . . .
 C05W C 0.1231(5) 0.6059(4) 0.6504(4) 0.054(3) Uani 1 1 d . U . . .
 H05W H 0.1129 0.5753 0.6293 0.064 Uiso 1 1 calc R . . . .
 C05X C 0.1209(6) 0.3546(4) 0.5409(4) 0.058(3) Uani 1 1 d . U . . .
 C05Y C 0.5525(6) 0.4953(4) 0.8651(3) 0.051(3) Uani 1 1 d . U . . .
 H05Y H 0.5226 0.5084 0.8803 0.061 Uiso 1 1 calc R . . . .
 C05Z C 0.8479(5) 0.7649(4) 0.7066(3) 0.049(2) Uani 1 1 d . U . . .
 C060 C 0.6908(5) 0.9328(4) 0.5286(3) 0.046(2) Uani 1 1 d . U . . .
 H060 H 0.6623 0.9439 0.5078 0.055 Uiso 1 1 calc R . . . .
 C061 C 0.0757(5) 0.6285(4) 0.6632(3) 0.048(3) Uani 1 1 d . U . . .
 C062 C 0.2821(6) 0.4327(4) 0.8131(3) 0.057(3) Uani 1 1 d . U . . .
 C063 C 0.7257(5) 1.1077(4) 0.6184(3) 0.044(2) Uani 1 1 d . U . . .
 H063 H 0.7681 1.1231 0.6184 0.053 Uiso 1 1 calc R . . . .
 C064 C 0.5855(5) 0.7780(4) 0.9749(3) 0.047(2) Uani 1 1 d . U . . .
 H064 H 0.6122 0.7710 0.9548 0.056 Uiso 1 1 calc R . . . .
 C065 C 0.3002(6) 1.0238(6) 0.7020(4) 0.069(3) Uani 1 1 d . U . . .
 H065 H 0.3282 1.0294 0.6822 0.083 Uiso 1 1 calc R . . . .
 C066 C 0.2239(5) 0.4189(4) 0.5627(3) 0.050(3) Uani 1 1 d . U . . .
 H066 H 0.2360 0.4038 0.5373 0.060 Uiso 1 1 calc R . . . .
 C067 C 0.2620(6) 0.8847(5) 0.9512(3) 0.060(3) Uani 1 1 d . U . . .
 H067 H 0.2441 0.9126 0.9641 0.072 Uiso 1 1 calc R . . . .
 C068 C 0.7430(5) 0.9151(4) 0.5165(4) 0.052(3) Uani 1 1 d . U . . .
 H068 H 0.7492 0.9129 0.4876 0.063 Uiso 1 1 calc R . . . .
 C069 C 0.3796(6) 1.1079(5) 0.8076(4) 0.061(3) Uani 1 1 d . U . . .
 H069 H 0.3403 1.0875 0.8101 0.073 Uiso 1 1 calc R . . . .
 C06A C 0.7573(5) 0.9157(4) 0.9530(3) 0.045(2) Uani 1 1 d . U . . .
 C06B C 0.6599(5) 0.9786(4) 0.9594(3) 0.047(2) Uani 1 1 d . U . . .
 H06A H 0.6417 0.9527 0.9769 0.056 Uiso 1 1 calc R . . . .
 H06B H 0.6901 1.0071 0.9785 0.056 Uiso 1 1 calc R . . . .
 C06C C 0.8059(5) 0.5506(5) 0.7774(4) 0.055(3) Uani 1 1 d . U . . .
 C06D C 0.5910(6) 0.4657(4) 0.8836(3) 0.053(3) Uani 1 1 d . U . . .
 H06D H 0.5867 0.4576 0.9113 0.064 Uiso 1 1 calc R . . . .
 C06E C 0.1978(7) 0.9972(5) 0.5452(5) 0.078(4) Uani 1 1 d . U . . .
 H06E H 0.1754 1.0251 0.5518 0.094 Uiso 1 1 calc R . . . .
 C06F C 0.1815(7) 0.9654(5) 0.5065(5) 0.077(4) Uani 1 1 d . U . . .
 H06F H 0.1506 0.9731 0.4855 0.092 Uiso 1 1 calc R . . . .
 C06G C 0.7918(6) 1.0292(5) 0.7072(4) 0.064(3) Uani 1 1 d . U . . .
 H06G H 0.8048 1.0644 0.7014 0.077 Uiso 1 1 calc R . . . .
 C06H C 0.5515(6) 0.7634(4) 1.0419(3) 0.052(2) Uani 1 1 d . U . . .
 C06I C 0.5900(6) 0.7546(4) 1.0113(3) 0.054(2) Uani 1 1 d . U . . .
 H06I H 0.6198 0.7320 1.0158 0.065 Uiso 1 1 calc R . . . .
 C06J C 0.8589(5) 0.7770(5) 0.8690(3) 0.054(3) Uani 1 1 d . U . . .
 C06K C 0.1203(5) 0.7554(5) 0.4851(4) 0.055(3) Uani 1 1 d . U . . .
 H06K H 0.0838 0.7473 0.4977 0.066 Uiso 1 1 calc R . . . .
 C06L C 0.3130(6) 0.6380(5) 0.3589(3) 0.058(3) Uani 1 1 d . U . . .
 C06M C 0.1951(6) 0.4057(5) 0.7335(4) 0.066(3) Uani 1 1 d . U . . .
 C06N C 0.2456(7) 0.9892(4) 0.5745(4) 0.068(3) Uani 1 1 d . U . . .
 H06N H 0.2595 1.0138 0.5999 0.081 Uiso 1 1 calc R . . . .
 C06O C -0.0045(6) 0.5551(5) 0.6152(5) 0.074(4) Uani 1 1 d . U . . .
 H06C H 0.0171 0.5597 0.5908 0.111 Uiso 1 1 calc GR . . . .
 H06H H -0.0495 0.5434 0.6053 0.111 Uiso 1 1 calc GR . . . .
 H06J H 0.0118 0.5282 0.6307 0.111 Uiso 1 1 calc GR . . . .
 C06P C 0.1104(6) 0.5194(4) 0.5097(4) 0.062(3) Uani 1 1 d . U . . .
 H06L H 0.1449 0.5004 0.5055 0.093 Uiso 1 1 calc GR . . . .
 H06M H 0.0730 0.5023 0.4893 0.093 Uiso 1 1 calc GR . . . .
 H06O H 0.1014 0.5184 0.5387 0.093 Uiso 1 1 calc GR . . . .
 C06Q C 0.8127(6) 0.9456(5) 0.7205(5) 0.071(4) Uani 1 1 d . U . . .
 H06Q H 0.8416 0.9222 0.7253 0.085 Uiso 1 1 calc R . . . .
 F06R F 0.8334(4) 0.5539(4) 0.5721(4) 0.129(4) Uani 1 1 d D U . . .
 C06S C 0.3165(5) 1.0013(4) 0.8784(3) 0.053(3) Uani 1 1 d . U . . .
 H06S H 0.3177 0.9698 0.8600 0.063 Uiso 1 1 calc R . . . .
 C06T C 0.1228(5) 0.7312(5) 0.4444(4) 0.059(3) Uani 1 1 d . U . . .
 H06T H 0.0873 0.7073 0.4286 0.071 Uiso 1 1 calc R . . . .
 C06U C 0.1548(5) 0.6930(5) 0.7100(4) 0.066(4) Uani 1 1 d . U . . .
 H06U H 0.1646 0.7241 0.7306 0.079 Uiso 1 1 calc R . . . .
 C06V C 0.2514(5) 0.7940(4) 0.9194(3) 0.051(3) Uani 1 1 d . U . . .
 H06V H 0.2257 0.7601 0.9097 0.061 Uiso 1 1 calc R . . . .
 C06W C 0.2445(6) 0.6137(5) 0.3518(4) 0.067(3) Uani 1 1 d . U . . .
 H06P H 0.2362 0.5911 0.3737 0.101 Uiso 1 1 calc GR . . . .
 H06R H 0.2332 0.5921 0.3236 0.101 Uiso 1 1 calc GR . . . .
 H06W H 0.2196 0.6421 0.3534 0.101 Uiso 1 1 calc GR . . . .
 C06X C 0.1761(6) 0.7419(5) 0.4273(4) 0.059(3) Uani 1 1 d . U . . .
 H06X H 0.1783 0.7240 0.4000 0.071 Uiso 1 1 calc R . . . .
 C06Y C 0.2106(6) 0.9220(4) 0.4983(4) 0.057(3) Uani 1 1 d . U . . .
 H06Y H 0.1990 0.8996 0.4717 0.069 Uiso 1 1 calc R . . . .
 C06Z C 0.3142(6) 1.0903(6) 0.9342(4) 0.069(3) Uani 1 1 d . U . . .
 H06Z H 0.3147 1.1206 0.9544 0.082 Uiso 1 1 calc R . . . .
 C070 C 0.4569(6) 0.3731(4) 0.6166(3) 0.055(3) Uani 1 1 d . U . . .
 H070 H 0.4996 0.3893 0.6254 0.066 Uiso 1 1 calc R . . . .
 C071 C 0.5257(7) 0.3212(4) 0.7878(3) 0.064(3) Uani 1 1 d . U . . .
 H071 H 0.5412 0.2980 0.8061 0.077 Uiso 1 1 calc R . . . .
 C072 C 0.5565(5) 1.0132(6) 0.9595(3) 0.058(3) Uani 1 1 d . U . . .
 H07A H 0.5689 1.0484 0.9774 0.069 Uiso 1 1 calc R . . . .
 H07B H 0.5489 0.9858 0.9785 0.069 Uiso 1 1 calc R . . . .
 C073 C 0.4958(5) 1.0124(5) 0.9293(3) 0.053(3) Uani 1 1 d . U . . .
 H07C H 0.4625 1.0173 0.9466 0.063 Uiso 1 1 calc R . . . .
 H07D H 0.4834 0.9768 0.9120 0.063 Uiso 1 1 calc R . . . .
 C074 C 0.3947(7) 0.6406(5) 0.9898(4) 0.063(3) Uani 1 1 d . U . . .
 H074 H 0.4026 0.6157 1.0087 0.076 Uiso 1 1 calc R . . . .
 C075 C 0.6417(7) 0.3621(5) 0.8947(4) 0.077(4) Uani 1 1 d . U . . .
 H07E H 0.6108 0.3716 0.9123 0.115 Uiso 1 1 calc GR . . . .
 H07F H 0.6690 0.3414 0.9099 0.115 Uiso 1 1 calc GR . . . .
 H07G H 0.6199 0.3408 0.8679 0.115 Uiso 1 1 calc GR . . . .
 C076 C 0.4903(9) 1.1677(5) 0.7977(5) 0.083(4) Uani 1 1 d . U . . .
 H076 H 0.5292 1.1877 0.7942 0.100 Uiso 1 1 calc R . . . .
 C077 C 0.2627(6) 1.0488(6) 0.9266(4) 0.065(3) Uani 1 1 d . U . . .
 H077 H 0.2274 1.0514 0.9403 0.078 Uiso 1 1 calc R . . . .
 F078 F 0.6832(4) 0.5477(5) 0.6130(4) 0.161(5) Uani 1 1 d D U . . .
 C079 C 0.0943(5) 0.6736(6) 0.6936(4) 0.075(4) Uani 1 1 d . U . . .
 H079 H 0.0631 0.6917 0.7032 0.090 Uiso 1 1 calc R . . . .
 C07A C 0.7764(6) 1.0457(5) 0.9192(4) 0.069(3) Uani 1 1 d . U . . .
 H07H H 0.7754 1.0542 0.9487 0.083 Uiso 1 1 calc R . . . .
 C07B C 0.3810(8) 1.1882(5) 0.6556(5) 0.082(4) Uani 1 1 d . U . . .
 H07I H 0.3404 1.1662 0.6430 0.122 Uiso 1 1 calc GR . . . .
 H07J H 0.3779 1.2260 0.6568 0.122 Uiso 1 1 calc GR . . . .
 H07K H 0.3930 1.1803 0.6845 0.122 Uiso 1 1 calc GR . . . .
 C07C C 0.4616(7) 0.3866(5) 0.7730(3) 0.069(4) Uani 1 1 d . U . . .
 H07L H 0.4353 0.4099 0.7827 0.083 Uiso 1 1 calc R . . . .
 C07D C 0.2505(7) 1.0495(6) 0.7013(6) 0.090(5) Uani 1 1 d . U . . .
 H07M H 0.2432 1.0714 0.6799 0.108 Uiso 1 1 calc R . . . .
 C07E C 0.6378(6) 0.4463(4) 0.8629(4) 0.056(3) Uani 1 1 d . U . . .
 C07F C 0.8101(7) 1.0831(6) 0.8973(6) 0.084(4) Uani 1 1 d . U . . .
 H07N H 0.8310 1.1168 0.9122 0.101 Uiso 1 1 calc R . . . .
 C07G C 0.3502(7) 0.5931(6) 0.3506(4) 0.078(4) Uani 1 1 d . U . . .
 H07O H 0.3951 0.6071 0.3592 0.118 Uiso 1 1 calc GR . . . .
 H07P H 0.3419 0.5790 0.3202 0.118 Uiso 1 1 calc GR . . . .
 H07Q H 0.3374 0.5645 0.3670 0.118 Uiso 1 1 calc GR . . . .
 C07H C 0.7867(7) 0.4953(5) 0.7498(4) 0.073(4) Uani 1 1 d . U . . .
 H07R H 0.7480 0.4764 0.7574 0.110 Uiso 1 1 calc GR . . . .
 H07S H 0.8201 0.4745 0.7549 0.110 Uiso 1 1 calc GR . . . .
 H07T H 0.7797 0.4998 0.7197 0.110 Uiso 1 1 calc GR . . . .
 C07I C 0.3819(8) 1.1496(5) 0.7831(4) 0.074(4) Uani 1 1 d . U . . .
 H07U H 0.3439 1.1571 0.7691 0.088 Uiso 1 1 calc R . . . .
 C07J C 0.3800(7) 0.3241(5) 0.5647(5) 0.072(3) Uani 1 1 d . U . . .
 H07V H 0.3685 0.3065 0.5363 0.086 Uiso 1 1 calc R . . . .
 C07K C 0.0076(6) 0.8423(6) 0.5762(4) 0.068(3) Uani 1 1 d . U . . .
 C07L C 0.0751(5) 0.6062(5) 0.5116(4) 0.060(3) Uani 1 1 d . U . . .
 H07W H 0.0722 0.6087 0.5419 0.090 Uiso 1 1 calc GR . . . .
 H07X H 0.0358 0.5858 0.4950 0.090 Uiso 1 1 calc GR . . . .
 H07Y H 0.0824 0.6421 0.5036 0.090 Uiso 1 1 calc GR . . . .
 C07M C 0.7828(6) 1.0233(5) 0.8332(4) 0.066(3) Uani 1 1 d . U . . .
 H07Z H 0.7853 1.0159 0.8038 0.079 Uiso 1 1 calc R . . . .
 C07N C -0.0323(6) 0.6022(7) 0.6809(5) 0.090(5) Uani 1 1 d . U . . .
 H07 H -0.0147 0.5793 0.7000 0.136 Uiso 1 1 calc GR . . . .
 HA H -0.0756 0.5861 0.6688 0.136 Uiso 1 1 calc GR . . . .
 HB H -0.0313 0.6374 0.6969 0.136 Uiso 1 1 calc GR . . . .
 C07O C 0.2416(7) 0.4034(6) 0.8331(5) 0.078(4) Uani 1 1 d . U . . .
 H2AA H 0.1997 0.3906 0.8195 0.094 Uiso 1 1 calc R . . . .
 C07P C 0.3398(7) 0.6600(5) 0.9872(4) 0.069(3) Uani 1 1 d . U . . .
 H3AA H 0.3106 0.6497 1.0053 0.083 Uiso 1 1 calc R . . . .
 C07Q C 0.2259(6) 0.8351(5) 0.9379(4) 0.062(3) Uani 1 1 d . U . . .
 H4AA H 0.1831 0.8290 0.9414 0.075 Uiso 1 1 calc R . . . .
 C07R C 0.2641(6) 1.0046(5) 0.8995(4) 0.067(3) Uani 1 1 d . U . . .
 H5AA H 0.2297 0.9757 0.8944 0.081 Uiso 1 1 calc R . . . .
 C07S C 0.8360(5) 0.9970(6) 0.7128(5) 0.078(4) Uani 1 1 d D U . . .
 C07T C 0.3448(7) 0.4489(5) 0.8337(4) 0.070(4) Uani 1 1 d . U . . .
 H6AA H 0.3746 0.4691 0.8202 0.084 Uiso 1 1 calc R . . . .
 C07U C 0.6806(7) 0.4125(5) 0.8856(4) 0.068(3) Uani 1 1 d . U . . .
 C07V C -0.0186(6) 0.6490(6) 0.6182(4) 0.072(3) Uani 1 1 d . U . . .
 H7AA H -0.0175 0.6824 0.6367 0.107 Uiso 1 1 calc GR . . . .
 HC H -0.0618 0.6345 0.6047 0.107 Uiso 1 1 calc GR . . . .
 HD H 0.0075 0.6557 0.5963 0.107 Uiso 1 1 calc GR . . . .
 C07W C 0.5587(7) 0.7361(5) 1.0821(3) 0.068(3) Uani 1 1 d . U . . .
 C07X C 0.6988(13) 1.1947(8) 0.7821(9) 0.061(8) Uani 0.31(2) 1 d D U . D 1
 C07Y C 0.2094(6) 1.0445(6) 0.7316(6) 0.092(4) Uani 1 1 d D U . . .
 C07Z C 0.5086(8) 0.3461(5) 0.7186(4) 0.077(4) Uani 1 1 d . U . . .
 H8AA H 0.5147 0.3413 0.6897 0.092 Uiso 1 1 calc R . . . .
 C080 C 0.7375(6) 0.8659(5) 0.9622(4) 0.066(3) Uani 1 1 d . U . . .
 H080 H 0.6957 0.8484 0.9516 0.079 Uiso 1 1 calc R . . . .
 C081 C 0.8124(7) 1.0709(6) 0.8561(6) 0.085(4) Uani 1 1 d . U . . .
 H081 H 0.8354 1.0963 0.8421 0.102 Uiso 1 1 calc R . . . .
 C082 C 0.1025(7) 0.3719(6) 0.4985(4) 0.085(4) Uani 1 1 d . U . . .
 H08A H 0.0723 0.3960 0.5011 0.127 Uiso 1 1 calc GR . . . .
 H08B H 0.0834 0.3405 0.4777 0.127 Uiso 1 1 calc GR . . . .
 H08C H 0.1398 0.3904 0.4891 0.127 Uiso 1 1 calc GR . . . .
 F083 F 0.5777(6) 0.4841(6) 0.9908(4) 0.153(4) Uani 1 1 d . U . B 2
 C084 C 0.4130(9) 1.1900(5) 0.5852(4) 0.087(4) Uani 1 1 d . U . . .
 H08D H 0.4405 1.1763 0.5666 0.130 Uiso 1 1 calc GR . . . .
 H08E H 0.4181 1.2288 0.5866 0.130 Uiso 1 1 calc GR . . . .
 H08F H 0.3693 1.1739 0.5738 0.130 Uiso 1 1 calc GR . . . .
 C085 C 0.2202(6) 1.0091(6) 0.7606(6) 0.087(4) Uani 1 1 d . U . . .
 H085 H 0.1919 1.0032 0.7802 0.104 Uiso 1 1 calc R . . . .
 C086 C 0.3526(7) 0.3582(5) 0.6315(4) 0.072(3) Uani 1 1 d . U . . .
 H086 H 0.3220 0.3618 0.6494 0.086 Uiso 1 1 calc R . . . .
 C087 C 0.8203(7) 0.5430(6) 0.8248(4) 0.075(4) Uani 1 1 d . U . . .
 H08G H 0.8356 0.5779 0.8423 0.112 Uiso 1 1 calc GR . . . .
 H08H H 0.8524 0.5206 0.8283 0.112 Uiso 1 1 calc GR . . . .
 H08I H 0.7820 0.5258 0.8339 0.112 Uiso 1 1 calc GR . . . .
 C088 C 0.2029(7) 0.3627(5) 0.7063(4) 0.072(3) Uani 1 1 d . U . . .
 H088 H 0.2440 0.3586 0.7019 0.086 Uiso 1 1 calc R . . . .
 C089 C 0.8432(7) 0.7103(6) 0.7229(5) 0.080(4) Uani 1 1 d . U . . .
 H08J H 0.8136 0.7083 0.7433 0.121 Uiso 1 1 calc GR . . . .
 H08K H 0.8845 0.7065 0.7370 0.121 Uiso 1 1 calc GR . . . .
 H08L H 0.8284 0.6817 0.6989 0.121 Uiso 1 1 calc GR . . . .
 C08A C 0.8772(6) 0.8064(6) 0.7463(5) 0.080(4) Uani 1 1 d . U . . .
 H08M H 0.8801 0.8425 0.7386 0.119 Uiso 1 1 calc GR . . . .
 H08N H 0.9192 0.8003 0.7570 0.119 Uiso 1 1 calc GR . . . .
 H08O H 0.8508 0.8027 0.7685 0.119 Uiso 1 1 calc GR . . . .
 C08B C 0.8651(6) 0.5804(7) 0.7659(5) 0.087(5) Uani 1 1 d . U . . .
 H08P H 0.8583 0.5841 0.7356 0.130 Uiso 1 1 calc GR . . . .
 H08Q H 0.8993 0.5606 0.7717 0.130 Uiso 1 1 calc GR . . . .
 H08R H 0.8761 0.6159 0.7828 0.130 Uiso 1 1 calc GR . . . .
 C08C C 0.3625(8) 0.4353(6) 0.8730(4) 0.084(4) Uani 1 1 d . U . . .
 H08S H 0.4045 0.4469 0.8871 0.100 Uiso 1 1 calc R . . . .
 C08D C 0.8180(7) 0.9381(7) 0.9674(5) 0.081(4) Uani 1 1 d . U . . .
 H08T H 0.8331 0.9721 0.9601 0.097 Uiso 1 1 calc R . . . .
 C08E C 0.5375(9) 0.3185(6) 0.7468(4) 0.090(5) Uani 1 1 d . U . . .
 H08U H 0.5662 0.2971 0.7379 0.108 Uiso 1 1 calc R . . . .
 C08F C 0.0931(8) 0.8636(9) 0.7566(7) 0.059(6) Uani 0.47(2) 1 d D U . E 1
 C08G C 0.4923(8) 0.3566(6) 0.8016(4) 0.084(4) Uani 1 1 d . U . . .
 H08V H 0.4889 0.3622 0.8309 0.100 Uiso 1 1 calc R . . . .
 C08H C 0.7286(7) 0.3959(6) 0.8577(5) 0.087(4) Uani 1 1 d . U . . .
 H08W H 0.7560 0.3757 0.8734 0.130 Uiso 1 1 calc GR . . . .
 H08X H 0.7538 0.4278 0.8507 0.130 Uiso 1 1 calc GR . . . .
 H08Y H 0.7063 0.3735 0.8315 0.130 Uiso 1 1 calc GR . . . .
 C08I C 0.9208(6) 0.7614(6) 0.8873(5) 0.075(4) Uani 1 1 d . U . . .
 C08J C 0.0609(7) 0.3366(7) 0.5586(5) 0.098(5) Uani 1 1 d . U . . .
 H08Z H 0.0706 0.3179 0.5830 0.146 Uiso 1 1 calc GR . . . .
 HE H 0.0307 0.3125 0.5365 0.146 Uiso 1 1 calc GR . . . .
 HF H 0.0430 0.3679 0.5677 0.146 Uiso 1 1 calc GR . . . .
 C08K C 0.1506(8) 0.3239(7) 0.6845(5) 0.092(4) Uani 1 1 d . U . . .
 H08 H 0.1564 0.2934 0.6666 0.110 Uiso 1 1 calc R . . . .
 C08L C 0.8597(8) 0.9142(8) 0.9925(6) 0.102(5) Uani 1 1 d . U . . .
 H9AA H 0.9013 0.9320 1.0032 0.122 Uiso 1 1 calc R . . . .
 C08M C 0.4392(7) 0.3433(5) 0.5775(4) 0.063(3) Uani 1 1 d . U . . .
 H0BA H 0.4695 0.3367 0.5599 0.075 Uiso 1 1 calc R . . . .
 C08N C 0.8891(7) 0.7655(8) 0.6741(5) 0.098(5) Uani 1 1 d . U . . .
 H1BA H 0.8679 0.7412 0.6485 0.147 Uiso 1 1 calc GR . . . .
 HG H 0.9280 0.7540 0.6851 0.147 Uiso 1 1 calc GR . . . .
 HH H 0.8988 0.8017 0.6670 0.147 Uiso 1 1 calc GR . . . .
 C08O C 0.7779(8) 0.8396(7) 0.9873(5) 0.093(4) Uani 1 1 d . U . . .
 H2BA H 0.7636 0.8054 0.9946 0.111 Uiso 1 1 calc R . . . .
 C08P C 0.8386(9) 0.8657(8) 1.0007(5) 0.098(5) Uani 1 1 d . U . . .
 H3BA H 0.8668 0.8481 1.0166 0.118 Uiso 1 1 calc R . . . .
 C08Q C 0.5491(9) 0.6767(6) 1.0702(5) 0.098(5) Uani 1 1 d . U . . .
 H4BA H 0.5114 0.6648 1.0488 0.147 Uiso 1 1 calc GR . . . .
 HI H 0.5441 0.6594 1.0955 0.147 Uiso 1 1 calc GR . . . .
 HJ H 0.5855 0.6671 1.0585 0.147 Uiso 1 1 calc GR . . . .
 C08R C 0.9222(10) 0.7029(8) 0.8757(7) 0.127(7) Uani 1 1 d . U . . .
 H5BA H 0.8877 0.6815 0.8860 0.191 Uiso 1 1 calc GR . . . .
 HK H 0.9622 0.6950 0.8889 0.191 Uiso 1 1 calc GR . . . .
 HL H 0.9178 0.6942 0.8448 0.191 Uiso 1 1 calc GR . . . .
 C08S C 0.9311(8) 0.7751(7) 0.9359(5) 0.095(5) Uani 1 1 d . U . . .
 H6BA H 0.9301 0.8130 0.9436 0.143 Uiso 1 1 calc GR . . . .
 HM H 0.9719 0.7676 0.9478 0.143 Uiso 1 1 calc GR . . . .
 HN H 0.8980 0.7535 0.9473 0.143 Uiso 1 1 calc GR . . . .
 C08T C -0.0155(6) 0.8813(7) 0.6065(5) 0.085(4) Uani 1 1 d . U . . .
 H7BA H -0.0134 0.8692 0.6345 0.127 Uiso 1 1 calc GR . . . .
 HO H -0.0590 0.8834 0.5956 0.127 Uiso 1 1 calc GR . . . .
 HP H 0.0108 0.9166 0.6091 0.127 Uiso 1 1 calc GR . . . .
 C08U C 0.3354(8) 0.3268(7) 0.5870(5) 0.091(4) Uani 1 1 d . U . . .
 H8BA H 0.2935 0.3099 0.5760 0.109 Uiso 1 1 calc R . . . .
 C08V C 0.055(2) 0.8779(15) 0.7917(14) 0.081(11) Uani 0.47(2) 1 d D U . E 1
 H9BA H 0.0554 0.8517 0.8116 0.122 Uiso 0.47(2) 1 calc GR . . E 1
 HQ H 0.0114 0.8775 0.7788 0.122 Uiso 0.47(2) 1 calc GR . . E 1
 HR H 0.0730 0.9135 0.8070 0.122 Uiso 0.47(2) 1 calc GR . . E 1
 C08W C 0.4940(8) 1.2090(5) 0.6466(6) 0.101(5) Uani 1 1 d . U . . .
 H0CA H 0.5039 1.2068 0.6770 0.151 Uiso 1 1 calc GR . . . .
 HS H 0.4941 1.2463 0.6425 0.151 Uiso 1 1 calc GR . . . .
 HT H 0.5254 1.1951 0.6316 0.151 Uiso 1 1 calc GR . . . .
 F2 F 0.2135(7) 1.1168(6) 0.6030(5) 0.109(5) Uani 0.553(8) 1 d D U . C 1
 C08Y C 0.653(2) 1.222(2) 0.7553(15) 0.073(12) Uani 0.31(2) 1 d D U . D 1
 H1CA H 0.6450 1.2044 0.7258 0.109 Uiso 0.31(2) 1 calc GR . . D 1
 HU H 0.6717 1.2597 0.7562 0.109 Uiso 0.31(2) 1 calc GR . . D 1
 HV H 0.6138 1.2196 0.7668 0.109 Uiso 0.31(2) 1 calc GR . . D 1
 C08Z C 0.1533(8) 0.3086(5) 0.5381(6) 0.100(5) Uani 1 1 d . U . . .
 H2CA H 0.1750 0.3084 0.5133 0.150 Uiso 1 1 calc GR . . . .
 HW H 0.1227 0.2756 0.5351 0.150 Uiso 1 1 calc GR . . . .
 HX H 0.1839 0.3113 0.5639 0.150 Uiso 1 1 calc GR . . . .
 C090 C 0.0959(10) 0.3315(8) 0.6898(7) 0.114(6) Uani 1 1 d . U . . .
 H090 H 0.0611 0.3062 0.6747 0.137 Uiso 1 1 calc R . . . .
 C091 C 0.0132(8) 0.8637(8) 0.5347(5) 0.099(5) Uani 1 1 d . U . . .
 H09A H 0.0438 0.8970 0.5399 0.148 Uiso 1 1 calc GR . . . .
 H09B H -0.0276 0.8705 0.5221 0.148 Uiso 1 1 calc GR . . . .
 H09C H 0.0270 0.8374 0.5151 0.148 Uiso 1 1 calc GR . . . .
 C093 C 0.1356(8) 0.4093(7) 0.7390(6) 0.102(5) Uani 1 1 d . U . . .
 H093 H 0.1283 0.4370 0.7591 0.122 Uiso 1 1 calc R . . . .
 F094 F 0.5385(9) 0.5595(5) 1.0317(5) 0.200(6) Uani 1 1 d . U . B 2
 C095 C 0.3241(9) 0.6782(6) 0.3278(4) 0.096(5) Uani 1 1 d . U . . .
 H09D H 0.3038 0.7086 0.3352 0.144 Uiso 1 1 calc GR . . . .
 H09E H 0.3063 0.6610 0.2988 0.144 Uiso 1 1 calc GR . . . .
 H09F H 0.3691 0.6906 0.3295 0.144 Uiso 1 1 calc GR . . . .
 C096 C 0.2615(9) 0.3916(7) 0.8742(5) 0.099(5) Uani 1 1 d . U . . .
 H096 H 0.2320 0.3735 0.8891 0.118 Uiso 1 1 calc R . . . .
 C097 C 0.7163(9) 0.4440(7) 0.9264(5) 0.104(5) Uani 1 1 d . U . . .
 H09G H 0.6869 0.4557 0.9443 0.156 Uiso 1 1 calc GR . . . .
 H09H H 0.7438 0.4753 0.9202 0.156 Uiso 1 1 calc GR . . . .
 H09I H 0.7417 0.4217 0.9413 0.156 Uiso 1 1 calc GR . . . .
 F7 F 0.0966(7) 1.1974(6) 0.5614(6) 0.123(6) Uani 0.553(8) 1 d D U . C 1
 C099 C 0.9450(9) 0.9746(8) 0.7155(10) 0.119(9) Uani 0.81(2) 1 d D U . F 1
 H09J H 0.9394 0.9628 0.7429 0.179 Uiso 0.81(2) 1 calc GR . . F 1
 H09K H 0.9892 0.9900 0.7162 0.179 Uiso 0.81(2) 1 calc GR . . F 1
 H09L H 0.9325 0.9440 0.6928 0.179 Uiso 0.81(2) 1 calc GR . . F 1
 C09A C 0.7536(10) 0.6110(10) 0.9268(6) 0.080(8) Uani 0.604(19) 1 d D U . G 1
 H09M H 0.7255 0.5839 0.9056 0.119 Uiso 0.604(19) 1 calc GR . . G 1
 H09N H 0.7834 0.5939 0.9437 0.119 Uiso 0.604(19) 1 calc GR . . G 1
 H09O H 0.7766 0.6376 0.9124 0.119 Uiso 0.604(19) 1 calc GR . . G 1
 C09B C 0.3208(10) 0.4056(8) 0.8921(5) 0.101(5) Uani 1 1 d . U . . .
 H09P H 0.3342 0.3947 0.9186 0.122 Uiso 1 1 calc R . . . .
 C09C C -0.0405(7) 0.7903(7) 0.5668(6) 0.099(5) Uani 1 1 d . U . . .
 H09Q H -0.0251 0.7637 0.5485 0.149 Uiso 1 1 calc GR . . . .
 H09R H -0.0803 0.7971 0.5523 0.149 Uiso 1 1 calc GR . . . .
 H09S H -0.0471 0.7769 0.5935 0.149 Uiso 1 1 calc GR . . . .
 C09D C 0.129(2) 1.071(2) 0.7824(15) 0.108(15) Uani 0.39(3) 1 d D U . H 1
 H09T H 0.0888 1.0467 0.7723 0.163 Uiso 0.39(3) 1 calc GR . . H 1
 H09U H 0.1212 1.1049 0.7962 0.163 Uiso 0.39(3) 1 calc GR . . H 1
 H09V H 0.1547 1.0548 0.8029 0.163 Uiso 0.39(3) 1 calc GR . . H 1
 C09E C 0.6150(10) 0.7629(7) 1.1109(5) 0.118(6) Uani 1 1 d . U . . .
 H09W H 0.6517 0.7518 1.1007 0.177 Uiso 1 1 calc GR . . . .
 H09X H 0.6128 0.7533 1.1394 0.177 Uiso 1 1 calc GR . . . .
 H09Y H 0.6183 0.8016 1.1119 0.177 Uiso 1 1 calc GR . . . .
 C09F C 0.9042(6) 1.0170(6) 0.7068(6) 0.100(6) Uani 0.81(2) 1 d D U . F 1
 F10 F 0.1297(8) 1.1071(6) 0.5334(4) 0.118(5) Uani 0.553(8) 1 d D U . C 1
 C09I C 0.114(2) 1.071(2) 0.7041(17) 0.106(12) Uani 0.39(3) 1 d D U . H 1
 H09Z H 0.1338 1.0804 0.6798 0.160 Uiso 0.39(3) 1 calc GR . . H 1
 HY H 0.0821 1.0938 0.7081 0.160 Uiso 0.39(3) 1 calc GR . . H 1
 HZ H 0.0933 1.0337 0.6987 0.160 Uiso 0.39(3) 1 calc GR . . H 1
 C09J C 0.1632(16) 1.0808(12) 0.7445(14) 0.106(10) Uani 0.39(3) 1 d D U . H 1
 F5 F 0.0981(8) 1.1242(7) 0.6105(6) 0.140(6) Uani 0.553(8) 1 d D U . C 1
 F9 F 0.2174(8) 1.1919(7) 0.5523(6) 0.131(6) Uani 0.553(8) 1 d D U . C 1
 C09P C 0.733(2) 1.2351(16) 0.8207(11) 0.080(12) Uani 0.31(2) 1 d D U . D 1
 H09 H 0.7072 1.2344 0.8435 0.120 Uiso 0.31(2) 1 calc GR . . D 1
 H8CA H 0.7393 1.2710 0.8126 0.120 Uiso 0.31(2) 1 calc GR . . D 1
 H9CA H 0.7733 1.2257 0.8308 0.120 Uiso 0.31(2) 1 calc GR . . D 1
 C09Q C 0.9300(12) 1.0663(8) 0.7406(8) 0.120(9) Uani 0.81(2) 1 d D U . F 1
 H3CA H 0.9087 1.0957 0.7338 0.180 Uiso 0.81(2) 1 calc GR . . F 1
 H0DA H 0.9751 1.0769 0.7408 0.180 Uiso 0.81(2) 1 calc GR . . F 1
 H1DA H 0.9227 1.0575 0.7687 0.180 Uiso 0.81(2) 1 calc GR . . F 1
 C09S C 0.0845(10) 0.3724(9) 0.7150(7) 0.125(6) Uani 1 1 d . U . . .
 H4CA H 0.0427 0.3768 0.7170 0.150 Uiso 1 1 calc R . . . .
 C09T C 0.5056(10) 0.7449(8) 1.1075(5) 0.114(5) Uani 1 1 d . U . . .
 H5CA H 0.5036 0.7830 1.1119 0.171 Uiso 1 1 calc GR . . . .
 H2DA H 0.5138 0.7324 1.1351 0.171 Uiso 1 1 calc GR . . . .
 H3DA H 0.4657 0.7249 1.0916 0.171 Uiso 1 1 calc GR . . . .
 C09W C 0.9749(8) 0.7945(9) 0.8704(6) 0.115(6) Uani 1 1 d . U . . .
 H6CA H 0.9746 0.7806 0.8405 0.173 Uiso 1 1 calc GR . . . .
 H4DA H 1.0149 0.7921 0.8872 0.173 Uiso 1 1 calc GR . . . .
 H5DA H 0.9695 0.8319 0.8726 0.173 Uiso 1 1 calc GR . . . .
 C46 C 0.9060(11) 1.0304(11) 0.6614(6) 0.140(10) Uani 0.81(2) 1 d D U . F 1
 H46A H 0.9035 0.9974 0.6418 0.210 Uiso 0.81(2) 1 calc GR . . F 1
 H46B H 0.9451 1.0546 0.6607 0.210 Uiso 0.81(2) 1 calc GR . . F 1
 H46C H 0.8703 1.0475 0.6526 0.210 Uiso 0.81(2) 1 calc GR . . F 1
 C47 C 0.6883(10) 0.5960(8) 0.9820(7) 0.075(7) Uani 0.604(19) 1 d D U . G 1
 H47A H 0.6666 0.6127 1.0033 0.113 Uiso 0.604(19) 1 calc GR . . G 1
 H47B H 0.7223 0.5808 0.9964 0.113 Uiso 0.604(19) 1 calc GR . . G 1
 H47C H 0.6586 0.5675 0.9631 0.113 Uiso 0.604(19) 1 calc GR . . G 1
 C59 C 0.7564(10) 0.6838(7) 0.9858(6) 0.085(8) Uani 0.604(19) 1 d D U . G 1
 H59A H 0.7860 0.7034 0.9704 0.127 Uiso 0.604(19) 1 calc GR . . G 1
 H59B H 0.7795 0.6700 1.0091 0.127 Uiso 0.604(19) 1 calc GR . . G 1
 H59C H 0.7303 0.7078 0.9973 0.127 Uiso 0.604(19) 1 calc GR . . G 1
 C61 C 0.0897(18) 0.9032(13) 0.7243(10) 0.096(10) Uani 0.47(2) 1 d D U . E 1
 H61A H 0.1054 0.9396 0.7389 0.143 Uiso 0.47(2) 1 calc GR . . E 1
 H61B H 0.0462 0.9003 0.7108 0.143 Uiso 0.47(2) 1 calc GR . . E 1
 H61C H 0.1154 0.8950 0.7025 0.143 Uiso 0.47(2) 1 calc GR . . E 1
 C63 C 0.7492(17) 1.1817(15) 0.7556(13) 0.065(10) Uani 0.31(2) 1 d D U . D 1
 H63A H 0.7718 1.1561 0.7685 0.098 Uiso 0.31(2) 1 calc GR . . D 1
 H63B H 0.7787 1.2145 0.7548 0.098 Uiso 0.31(2) 1 calc GR . . D 1
 H63C H 0.7293 1.1663 0.7266 0.098 Uiso 0.31(2) 1 calc GR . . D 1
 C65 C 0.0592(14) 0.8092(11) 0.7316(11) 0.094(10) Uani 0.47(2) 1 d D U . E 1
 H65A H 0.0767 0.8023 0.7054 0.141 Uiso 0.47(2) 1 calc GR . . E 1
 H65B H 0.0144 0.8099 0.7245 0.141 Uiso 0.47(2) 1 calc GR . . E 1
 H65C H 0.0650 0.7810 0.7491 0.141 Uiso 0.47(2) 1 calc GR . . E 1
 C69 C 0.193(2) 1.1403(14) 0.7517(19) 0.101(13) Uani 0.39(3) 1 d D U . H 1
 H69A H 0.2251 1.1478 0.7772 0.152 Uiso 0.39(3) 1 calc GR . . H 1
 H69B H 0.1608 1.1620 0.7555 0.152 Uiso 0.39(3) 1 calc GR . . H 1
 H69C H 0.2126 1.1491 0.7270 0.152 Uiso 0.39(3) 1 calc GR . . H 1
 F12 F 0.1883(10) 1.2116(6) 0.6278(5) 0.152(7) Uani 0.553(8) 1 d D U . C 1
 Sb0A Sb 0.07529(12) 0.92647(13) 0.94997(10) 0.1207(9) Uani 0.5 1 d D U . I 1
 F16 F 0.1603(5) 0.9558(7) 0.9698(6) 0.155(7) Uani 0.5 1 d D U . I 1
 F27 F -0.0087(5) 0.9008(8) 0.9315(7) 0.180(8) Uani 0.5 1 d D U . I 1
 F61 F 0.0540(10) 0.9706(7) 0.9936(5) 0.177(8) Uani 0.5 1 d D U . I 1
 F79 F 0.1020(10) 0.8858(8) 0.9063(5) 0.182(8) Uani 0.5 1 d D U . I 1
 F0AA F 0.0828(8) 0.8734(6) 0.9844(5) 0.141(6) Uani 0.5 1 d D U . I 1
 F1AA F 0.0721(9) 0.9800(6) 0.9149(6) 0.181(8) Uani 0.5 1 d D U . I 1
 Sb1 Sb 0.1910(3) 1.17032(13) 0.59821(16) 0.0904(12) Uani 0.447(8) 1 d D U . C 2
 F1 F 0.2553(9) 1.1347(9) 0.5840(8) 0.158(11) Uani 0.447(8) 1 d D U . C 2
 F4 F 0.1353(10) 1.1044(6) 0.5915(9) 0.165(10) Uani 0.447(8) 1 d D U . C 2
 F8 F 0.1690(12) 1.1752(11) 0.5403(4) 0.175(11) Uani 0.447(8) 1 d D U . C 2
 F6 F 0.1258(8) 1.2044(9) 0.6127(9) 0.180(12) Uani 0.447(8) 1 d D U . C 2
 F11 F 0.2451(10) 1.2361(6) 0.6068(8) 0.157(10) Uani 0.447(8) 1 d D U . C 2
 F3 F 0.2165(13) 1.1631(11) 0.6554(4) 0.196(13) Uani 0.447(8) 1 d D U . C 2
 C0AA C 0.7150(16) 0.5790(7) 0.9435(10) 0.075(10) Uani 0.396(19) 1 d D U . G 2
 H0AB H 0.6757 0.5583 0.9486 0.113 Uiso 0.396(19) 1 calc GR . . G 2
 H0AC H 0.7504 0.5685 0.9606 0.113 Uiso 0.396(19) 1 calc GR . . G 2
 H0AD H 0.7185 0.5721 0.9133 0.113 Uiso 0.396(19) 1 calc GR . . G 2
 C59A C 0.7811(9) 0.6674(11) 0.9524(10) 0.068(9) Uani 0.396(19) 1 d D U . G 2
 H59D H 0.7848 0.6685 0.9224 0.102 Uiso 0.396(19) 1 calc GR . . G 2
 H59E H 0.8127 0.6484 0.9652 0.102 Uiso 0.396(19) 1 calc GR . . G 2
 H59F H 0.7878 0.7038 0.9674 0.102 Uiso 0.396(19) 1 calc GR . . G 2
 C47A C 0.7063(14) 0.6492(14) 1.0018(5) 0.070(10) Uani 0.396(19) 1 d D U . G 2
 H47D H 0.7303 0.6844 1.0146 0.106 Uiso 0.396(19) 1 calc GR . . G 2
 H47E H 0.7207 0.6218 1.0175 0.106 Uiso 0.396(19) 1 calc GR . . G 2
 H47F H 0.6617 0.6487 1.0030 0.106 Uiso 0.396(19) 1 calc GR . . G 2
 C61A C 0.0706(13) 0.8561(16) 0.7167(6) 0.091(8) Uani 0.53(2) 1 d D U . E 2
 H61D H 0.0711 0.8943 0.7158 0.136 Uiso 0.53(2) 1 calc GR . . E 2
 H61E H 0.0287 0.8360 0.7049 0.136 Uiso 0.53(2) 1 calc GR . . E 2
 H61F H 0.1011 0.8440 0.7000 0.136 Uiso 0.53(2) 1 calc GR . . E 2
 C1AA C 0.0877(6) 0.8469(8) 0.7632(6) 0.053(5) Uani 0.53(2) 1 d D U . E 2
 C2AA C 0.065(2) 0.8905(13) 0.7914(12) 0.088(11) Uani 0.53(2) 1 d D U . E 2
 H2AB H 0.0871 0.8937 0.8207 0.131 Uiso 0.53(2) 1 calc GR . . E 2
 H2AC H 0.0201 0.8808 0.7909 0.131 Uiso 0.53(2) 1 calc GR . . E 2
 H2AD H 0.0747 0.9246 0.7807 0.131 Uiso 0.53(2) 1 calc GR . . E 2
 C65A C 0.0573(12) 0.7920(8) 0.7724(11) 0.087(8) Uani 0.53(2) 1 d D U . E 2
 H65D H 0.0470 0.7668 0.7459 0.130 Uiso 0.53(2) 1 calc GR . . E 2
 H65E H 0.0189 0.7952 0.7842 0.130 Uiso 0.53(2) 1 calc GR . . E 2
 H65F H 0.0865 0.7789 0.7929 0.130 Uiso 0.53(2) 1 calc GR . . E 2
 C3AA C 0.1160(13) 1.0683(15) 0.7580(10) 0.114(10) Uani 0.61(3) 1 d D U . H 2
 H3AB H 0.0991 1.0309 0.7596 0.171 Uiso 0.61(3) 1 calc GR . . H 2
 H3AC H 0.0815 1.0882 0.7541 0.171 Uiso 0.61(3) 1 calc GR . . H 2
 H3AD H 0.1442 1.0839 0.7845 0.171 Uiso 0.61(3) 1 calc GR . . H 2
 C09K C 0.1523(9) 1.0713(10) 0.7204(9) 0.100(8) Uani 0.61(3) 1 d D U . H 2
 C69A C 0.1774(14) 1.1301(10) 0.7173(14) 0.112(10) Uani 0.61(3) 1 d D U . H 2
 H69D H 0.2153 1.1429 0.7383 0.168 Uiso 0.61(3) 1 calc GR . . H 2
 H69E H 0.1455 1.1516 0.7230 0.168 Uiso 0.61(3) 1 calc GR . . H 2
 H69F H 0.1872 1.1332 0.6887 0.168 Uiso 0.61(3) 1 calc GR . . H 2
 C4AA C 0.1083(13) 1.0450(16) 0.6791(10) 0.117(11) Uani 0.61(3) 1 d D U . H 2
 H4AB H 0.1313 1.0468 0.6550 0.175 Uiso 0.61(3) 1 calc R . . H 2
 H4AC H 0.0927 1.0075 0.6812 0.175 Uiso 0.61(3) 1 calc R . . H 2
 H4AD H 0.0729 1.0638 0.6746 0.175 Uiso 0.61(3) 1 calc R . . H 2
 C5AA C 0.6938(7) 1.1978(5) 0.7848(4) 0.058(5) Uani 0.69(2) 1 d D U . D 2
 C6AA C 0.6706(12) 1.2114(9) 0.7407(5) 0.080(7) Uani 0.69(2) 1 d D U . D 2
 H6AB H 0.6889 1.1914 0.7192 0.120 Uiso 0.69(2) 1 calc GR . . D 2
 H6AC H 0.6832 1.2497 0.7403 0.120 Uiso 0.69(2) 1 calc GR . . D 2
 H6AD H 0.6248 1.2017 0.7345 0.120 Uiso 0.69(2) 1 calc GR . . D 2
 C7AA C 0.6836(10) 1.2425(6) 0.8177(5) 0.070(6) Uani 0.69(2) 1 d D U . D 2
 H7AB H 0.6389 1.2392 0.8194 0.106 Uiso 0.69(2) 1 calc GR . . D 2
 H7AC H 0.6988 1.2772 0.8093 0.106 Uiso 0.69(2) 1 calc GR . . D 2
 H7AD H 0.7067 1.2398 0.8456 0.106 Uiso 0.69(2) 1 calc GR . . D 2
 C63A C 0.7646(8) 1.1987(10) 0.7901(9) 0.098(7) Uani 0.69(2) 1 d D U . D 2
 H63D H 0.7796 1.1917 0.8188 0.147 Uiso 0.69(2) 1 calc GR . . D 2
 H63E H 0.7861 1.2337 0.7857 0.147 Uiso 0.69(2) 1 calc GR . . D 2
 H63F H 0.7735 1.1710 0.7691 0.147 Uiso 0.69(2) 1 calc GR . . D 2
 C46A C 0.927(4) 0.980(4) 0.679(3) 0.117(18) Uani 0.19(2) 1 d D U . F 2
 H46D H 0.9730 0.9873 0.6811 0.175 Uiso 0.19(2) 1 calc R . . F 2
 H46E H 0.9135 0.9412 0.6788 0.175 Uiso 0.19(2) 1 calc R . . F 2
 H46F H 0.9079 0.9903 0.6528 0.175 Uiso 0.19(2) 1 calc R . . F 2
 C09R C 0.926(6) 1.071(3) 0.715(3) 0.110(18) Uani 0.19(2) 1 d D U . F 2
 H7CA H 0.9720 1.0803 0.7184 0.165 Uiso 0.19(2) 1 calc R . . F 2
 H6DA H 0.9072 1.0787 0.6880 0.165 Uiso 0.19(2) 1 calc R . . F 2
 H7DA H 0.9115 1.0912 0.7385 0.165 Uiso 0.19(2) 1 calc R . . F 2
 C09G C 0.9079(10) 1.011(2) 0.718(2) 0.108(11) Uani 0.19(2) 1 d D U . F 2
 C0 C 0.945(4) 0.998(4) 0.759(2) 0.125(18) Uani 0.19(2) 1 d D U . F 2
 H0A H 0.9898 1.0084 0.7583 0.188 Uiso 0.19(2) 1 calc R . . F 2
 H0B H 0.9334 1.0183 0.7833 0.188 Uiso 0.19(2) 1 calc R . . F 2
 H0C H 0.9347 0.9599 0.7601 0.188 Uiso 0.19(2) 1 calc R . . F 2

loop_
  _atom_site_aniso_label
  _atom_site_aniso_U_11
  _atom_site_aniso_U_22
  _atom_site_aniso_U_33
  _atom_site_aniso_U_23
  _atom_site_aniso_U_13
  _atom_site_aniso_U_12
 Ag11 0.0359(3) 0.0266(3) 0.0092(3) 0.0008(2) 0.0048(2) 0.0031(2)
 Ag14 0.0386(3) 0.0211(3) 0.0159(3) 0.0012(2) 0.0028(2) 0.0013(2)
 Ag13 0.0357(3) 0.0251(3) 0.0103(3) -0.0009(2) 0.0056(2) 0.0016(2)
 Ag7 0.0360(3) 0.0230(3) 0.0143(3) 0.0011(2) 0.0027(2) 0.0010(2)
 Ag18 0.0421(4) 0.0247(3) 0.0138(3) 0.0034(2) 0.0045(2) -0.0032(2)
 Ag12 0.0395(3) 0.0250(3) 0.0164(3) 0.0018(2) 0.0020(2) 0.0014(2)
 Ag07 0.0402(3) 0.0228(3) 0.0162(3) 0.0008(2) 0.0018(2) -0.0018(2)
 Ag5 0.0367(3) 0.0274(3) 0.0154(3) 0.0002(2) 0.0019(2) 0.0026(2)
 Ag19 0.0416(4) 0.0313(3) 0.0131(3) 0.0040(2) 0.0045(2) 0.0045(3)
 Ag9 0.0475(4) 0.0245(3) 0.0164(3) -0.0010(2) 0.0037(2) 0.0047(3)
 Ag17 0.0453(4) 0.0204(3) 0.0226(3) 0.0010(2) 0.0072(3) 0.0066(3)
 Ag16 0.0356(3) 0.0275(3) 0.0145(3) 0.0011(2) 0.0021(2) 0.0015(2)
 Ag15 0.0441(4) 0.0265(3) 0.0211(3) 0.0026(2) 0.0081(3) 0.0004(3)
 Ag8 0.0401(4) 0.0374(3) 0.0158(3) -0.0023(2) 0.0017(2) 0.0002(3)
 Ag4 0.0477(4) 0.0242(3) 0.0257(3) 0.0020(2) 0.0016(3) 0.0009(3)
 Ag3 0.0490(4) 0.0265(3) 0.0268(3) 0.0020(3) 0.0054(3) 0.0018(3)
 Ag2 0.0535(4) 0.0283(3) 0.0299(3) 0.0011(3) 0.0002(3) 0.0012(3)
 Sb0I 0.1015(8) 0.0319(5) 0.0324(5) 0.0034(4) 0.0217(5) 0.0117(5)
 Sb0J 0.0602(4) 0.0481(4) 0.0509(4) -0.0090(3) 0.0038(3) 0.0144(3)
 Ag1 0.0672(5) 0.0298(3) 0.0292(3) -0.0012(3) 0.0167(3) -0.0049(3)
 Ag10 0.0518(4) 0.0367(4) 0.0337(4) 0.0018(3) 0.0043(3) 0.0025(3)
 Cu1 0.0374(7) 0.0183(5) 0.0112(5) 0.0005(4) 0.0030(5) 0.0007(5)
 Cu2 0.0345(6) 0.0265(6) 0.0115(5) 0.0006(4) 0.0040(5) 0.0002(5)
 Sb2 0.128(3) 0.0559(14) 0.090(2) 0.0228(13) 0.044(2) 0.0315(16)
 P00P 0.0403(12) 0.0161(9) 0.0140(9) 0.0009(7) 0.0078(8) 0.0008(8)
 P00Q 0.0419(12) 0.0250(11) 0.0148(10) 0.0023(8) 0.0049(9) -0.0056(9)
 P00R 0.0393(12) 0.0256(11) 0.0143(9) 0.0032(8) 0.0024(8) 0.0019(9)
 P00S 0.0497(14) 0.0274(11) 0.0152(10) -0.0033(8) 0.0054(9) 0.0064(10)
 P00T 0.0483(14) 0.0297(11) 0.0215(11) 0.0051(9) 0.0129(9) 0.0043(10)
 P00U 0.0400(13) 0.0449(13) 0.0177(10) -0.0072(9) 0.0002(9) 0.0030(10)
 P00V 0.0676(16) 0.0191(10) 0.0151(10) 0.0030(8) 0.0086(10) 0.0008(10)
 P00X 0.0666(17) 0.0376(14) 0.0304(13) -0.0037(10) 0.0145(12) -0.0103(12)
 C00Y 0.034(5) 0.022(4) 0.020(4) -0.001(3) 0.005(3) -0.003(3)
 C00Z 0.034(4) 0.024(4) 0.014(4) -0.009(3) 0.007(3) -0.003(3)
 F010 0.087(5) 0.055(4) 0.088(5) -0.012(4) -0.005(4) 0.006(4)
 C011 0.033(5) 0.021(4) 0.026(4) 0.006(3) 0.005(3) 0.007(4)
 C012 0.035(4) 0.025(4) 0.014(4) 0.001(3) 0.012(3) 0.002(3)
 C013 0.036(5) 0.025(4) 0.015(4) 0.009(3) 0.002(3) 0.004(3)
 C014 0.036(5) 0.017(4) 0.020(4) 0.000(3) 0.005(3) 0.004(3)
 C015 0.034(4) 0.028(4) 0.006(3) 0.005(3) 0.001(3) -0.008(3)
 C016 0.034(5) 0.035(4) 0.014(4) 0.004(3) 0.001(3) -0.002(3)
 C017 0.040(5) 0.021(4) 0.021(4) 0.001(3) 0.010(3) -0.001(3)
 C018 0.022(4) 0.045(5) 0.019(4) 0.009(4) 0.011(3) 0.001(4)
 C019 0.033(5) 0.034(5) 0.016(4) 0.008(3) 0.006(3) 0.002(4)
 C01A 0.036(4) 0.024(4) 0.014(4) -0.009(3) 0.000(3) -0.001(3)
 C01B 0.037(5) 0.028(4) 0.010(3) 0.005(3) 0.010(3) 0.001(3)
 C01C 0.030(4) 0.023(4) 0.017(3) -0.002(3) 0.001(3) -0.009(3)
 C01D 0.047(4) 0.019(4) 0.020(4) 0.002(3) 0.008(3) -0.007(3)
 C01E 0.037(5) 0.026(5) 0.015(4) 0.004(3) 0.010(3) 0.004(3)
 C01F 0.036(4) 0.032(4) 0.013(4) -0.012(3) 0.006(3) 0.005(3)
 C01G 0.037(4) 0.033(4) 0.009(3) 0.003(3) -0.001(3) -0.002(3)
 C01H 0.050(5) 0.038(5) 0.007(4) 0.003(3) 0.007(3) 0.013(4)
 C01I 0.050(5) 0.027(4) 0.012(4) -0.008(3) 0.002(4) 0.001(4)
 C01J 0.043(5) 0.023(4) 0.020(4) 0.009(3) 0.020(4) 0.004(4)
 C01K 0.058(6) 0.028(5) 0.027(5) 0.010(4) 0.012(4) 0.010(4)
 C01L 0.040(5) 0.022(4) 0.023(4) -0.002(3) 0.012(4) -0.004(3)
 C01M 0.053(5) 0.023(4) 0.019(4) 0.005(3) 0.009(4) -0.004(4)
 C01N 0.032(5) 0.024(4) 0.029(5) -0.007(3) -0.005(4) 0.005(3)
 C1 0.062(6) 0.029(5) 0.010(4) -0.003(3) 0.009(4) 0.005(4)
 C01P 0.049(6) 0.030(5) 0.015(4) -0.004(3) 0.004(4) 0.008(4)
 C01Q 0.030(5) 0.040(5) 0.012(4) -0.003(3) 0.005(3) 0.001(4)
 C01R 0.046(6) 0.054(6) 0.025(5) 0.008(4) 0.004(4) 0.007(5)
 C01S 0.050(5) 0.019(4) 0.014(4) -0.001(3) 0.018(4) 0.007(4)
 C01T 0.069(7) 0.026(5) 0.034(5) 0.011(4) 0.013(5) 0.009(5)
 C01U 0.048(6) 0.038(5) 0.014(4) -0.001(3) 0.005(4) 0.000(4)
 C01V 0.046(5) 0.017(4) 0.019(4) 0.004(3) 0.005(3) 0.005(3)
 C01W 0.046(5) 0.026(4) 0.019(4) -0.004(3) 0.007(4) 0.001(4)
 C01X 0.045(5) 0.019(4) 0.018(4) 0.003(3) 0.013(3) -0.004(3)
 C01Y 0.027(5) 0.035(5) 0.019(4) 0.009(3) 0.010(3) 0.001(4)
 C01Z 0.034(4) 0.028(4) 0.009(3) -0.007(3) 0.002(3) -0.008(3)
 C020 0.049(6) 0.049(6) 0.026(5) 0.007(4) 0.000(4) 0.009(5)
 C021 0.068(6) 0.032(5) 0.014(4) 0.007(3) 0.015(4) 0.012(4)
 C022 0.044(6) 0.047(5) 0.018(4) -0.003(4) 0.003(4) -0.001(4)
 C023 0.040(4) 0.039(4) 0.019(3) 0.000(3) 0.004(3) 0.004(3)
 C024 0.062(7) 0.035(5) 0.009(4) -0.003(3) 0.002(4) 0.002(4)
 C025 0.045(5) 0.039(5) 0.024(4) -0.002(4) 0.006(4) 0.012(4)
 C026 0.040(5) 0.028(4) 0.007(3) 0.002(3) -0.001(3) 0.001(4)
 C027 0.047(5) 0.044(5) 0.019(4) 0.011(4) 0.001(4) 0.012(4)
 C028 0.048(5) 0.023(4) 0.016(4) 0.000(3) -0.002(4) -0.002(4)
 C029 0.040(5) 0.019(4) 0.025(4) 0.012(3) 0.007(4) 0.006(3)
 C02A 0.034(5) 0.032(5) 0.024(4) -0.002(3) 0.002(4) 0.003(4)
 C02B 0.050(6) 0.047(5) 0.020(4) 0.005(4) 0.004(4) 0.012(4)
 C02C 0.060(6) 0.026(4) 0.023(4) 0.001(3) 0.015(4) -0.002(4)
 C02D 0.038(5) 0.031(5) 0.024(4) 0.004(3) 0.008(4) -0.005(4)
 C02E 0.051(5) 0.026(4) 0.009(4) -0.003(3) 0.009(3) -0.004(4)
 C02F 0.040(5) 0.027(4) 0.031(5) 0.003(4) 0.001(4) 0.000(4)
 C02G 0.054(5) 0.022(4) 0.017(4) 0.004(3) 0.008(4) 0.007(4)
 C02H 0.067(6) 0.026(4) 0.018(4) -0.005(3) 0.018(4) 0.008(4)
 C02I 0.045(5) 0.030(4) 0.016(4) -0.005(3) 0.005(4) 0.004(4)
 C02J 0.039(5) 0.039(5) 0.026(5) -0.002(4) 0.001(4) 0.008(4)
 C02K 0.034(5) 0.052(6) 0.026(5) 0.004(4) 0.001(4) 0.006(4)
 C02L 0.020(4) 0.069(6) 0.021(4) -0.007(4) 0.004(3) 0.000(4)
 C02M 0.046(6) 0.031(5) 0.042(6) 0.004(4) 0.006(5) -0.001(4)
 C02N 0.043(5) 0.028(4) 0.014(4) -0.005(3) 0.002(4) 0.006(4)
 C02O 0.057(6) 0.024(4) 0.015(4) 0.001(3) 0.009(4) -0.002(4)
 C02P 0.049(6) 0.047(5) 0.014(4) 0.003(4) 0.013(4) -0.002(4)
 C02Q 0.078(7) 0.016(4) 0.021(4) -0.002(3) 0.012(4) 0.011(4)
 C02R 0.056(6) 0.023(4) 0.031(5) -0.005(4) -0.008(4) -0.002(4)
 C02S 0.038(5) 0.043(5) 0.033(5) -0.004(4) 0.002(4) 0.009(4)
 C02T 0.045(5) 0.025(4) 0.018(4) 0.005(3) 0.005(4) -0.006(4)
 C02U 0.056(6) 0.036(5) 0.030(5) -0.001(4) 0.012(4) 0.001(4)
 C02V 0.056(5) 0.034(4) 0.012(4) 0.000(3) 0.010(3) 0.003(4)
 C02W 0.052(6) 0.026(5) 0.029(5) -0.003(4) -0.010(4) 0.000(4)
 C02X 0.077(7) 0.034(5) 0.026(5) 0.004(4) 0.000(5) 0.004(5)
 C02Y 0.070(6) 0.023(4) 0.020(4) -0.004(3) 0.007(4) 0.003(4)
 C02Z 0.048(5) 0.027(4) 0.020(4) 0.007(4) 0.003(4) 0.001(4)
 C030 0.040(5) 0.023(4) 0.020(4) 0.000(3) -0.002(3) -0.003(4)
 C031 0.057(6) 0.014(4) 0.012(4) -0.002(3) 0.010(4) 0.003(4)
 C032 0.039(5) 0.048(6) 0.025(5) 0.005(4) 0.008(4) 0.004(4)
 C033 0.039(5) 0.041(5) 0.038(5) -0.008(4) -0.004(4) -0.007(4)
 C034 0.071(7) 0.039(5) 0.026(5) 0.010(4) 0.014(4) 0.013(5)
 C035 0.096(8) 0.021(5) 0.018(4) -0.003(4) -0.001(5) -0.001(5)
 C036 0.043(5) 0.025(4) 0.031(5) 0.005(4) 0.008(4) -0.001(4)
 C037 0.052(6) 0.035(5) 0.021(4) -0.005(4) 0.009(4) -0.002(4)
 C038 0.066(6) 0.034(5) 0.015(4) -0.010(4) 0.009(4) -0.005(4)
 C039 0.042(4) 0.048(5) 0.026(4) -0.001(4) 0.010(3) -0.002(4)
 C03A 0.046(5) 0.042(5) 0.014(4) 0.005(4) 0.003(4) 0.010(4)
 C03B 0.063(6) 0.019(4) 0.022(4) -0.004(3) -0.004(4) 0.002(4)
 C03C 0.040(5) 0.026(4) 0.026(4) -0.002(3) 0.001(4) 0.000(4)
 C03D 0.036(4) 0.036(4) 0.011(4) -0.003(3) 0.003(3) 0.004(3)
 C03E 0.049(6) 0.038(5) 0.034(5) 0.006(4) 0.009(4) 0.005(4)
 F03F 0.165(8) 0.111(6) 0.075(5) 0.054(5) 0.048(5) 0.063(6)
 C03G 0.032(5) 0.034(5) 0.037(5) 0.005(4) 0.004(4) -0.001(4)
 C03H 0.055(6) 0.020(4) 0.029(5) 0.003(3) 0.011(4) -0.009(4)
 C03I 0.070(7) 0.039(5) 0.022(5) 0.008(4) 0.004(4) 0.018(5)
 C03J 0.060(6) 0.031(5) 0.034(5) 0.007(4) 0.010(4) 0.007(4)
 C03K 0.056(6) 0.042(5) 0.029(5) -0.001(4) 0.013(4) 0.001(5)
 C03L 0.051(6) 0.033(5) 0.037(5) 0.008(4) 0.008(4) -0.003(4)
 C03M 0.069(5) 0.034(4) 0.014(3) 0.002(3) 0.012(3) 0.008(4)
 C03N 0.056(6) 0.028(5) 0.029(5) 0.002(4) 0.010(4) 0.001(4)
 C03O 0.067(7) 0.041(5) 0.036(5) -0.005(4) 0.024(5) 0.000(5)
 C03P 0.058(6) 0.022(4) 0.026(5) -0.001(3) 0.018(4) 0.003(4)
 C03Q 0.036(4) 0.058(5) 0.032(4) -0.005(4) 0.005(4) -0.009(4)
 F03R 0.130(8) 0.127(8) 0.058(5) -0.004(5) -0.016(5) 0.041(6)
 C03S 0.031(5) 0.060(6) 0.037(5) -0.003(5) 0.016(4) -0.007(4)
 C03T 0.061(6) 0.021(4) 0.026(5) 0.006(3) 0.014(4) 0.009(4)
 C03U 0.056(6) 0.042(6) 0.030(5) -0.015(4) 0.006(4) 0.004(5)
 C03V 0.073(7) 0.032(5) 0.019(4) 0.010(4) 0.007(4) -0.001(5)
 C03W 0.063(6) 0.039(5) 0.021(4) -0.002(4) 0.004(4) 0.005(5)
 C03X 0.073(7) 0.028(5) 0.024(5) 0.004(4) 0.006(4) 0.007(4)
 C03Y 0.081(8) 0.033(5) 0.040(6) -0.005(4) 0.016(5) -0.001(5)
 C03Z 0.056(6) 0.031(5) 0.026(4) 0.012(4) 0.013(4) 0.010(4)
 C040 0.089(8) 0.029(5) 0.024(5) 0.008(4) 0.001(5) 0.007(5)
 C041 0.033(5) 0.066(7) 0.030(5) 0.006(4) 0.010(4) 0.003(4)
 C042 0.045(6) 0.040(5) 0.039(5) -0.007(4) -0.004(4) 0.015(4)
 C043 0.052(6) 0.050(6) 0.025(5) -0.012(4) 0.004(4) 0.011(5)
 C044 0.043(5) 0.034(5) 0.037(5) -0.005(4) 0.019(4) 0.007(4)
 C045 0.043(5) 0.028(4) 0.024(4) 0.001(3) 0.009(4) 0.000(4)
 C046 0.047(6) 0.042(5) 0.043(6) 0.008(4) 0.013(5) 0.006(4)
 C047 0.069(7) 0.029(5) 0.038(5) 0.003(4) 0.017(5) 0.000(4)
 C048 0.048(6) 0.031(5) 0.045(6) -0.013(4) -0.005(4) 0.002(4)
 C049 0.074(7) 0.026(5) 0.041(6) 0.006(4) -0.014(5) -0.001(5)
 C04A 0.083(8) 0.040(5) 0.027(5) 0.003(4) 0.026(5) -0.002(5)
 C04B 0.073(7) 0.030(5) 0.021(4) 0.002(4) 0.016(4) -0.012(5)
 C04C 0.048(6) 0.055(6) 0.022(5) 0.008(4) -0.007(4) -0.012(5)
 C04D 0.050(6) 0.040(5) 0.038(5) -0.002(4) 0.012(4) -0.001(4)
 C04E 0.059(6) 0.026(5) 0.031(5) -0.001(4) 0.018(4) 0.003(4)
 C04F 0.037(5) 0.043(5) 0.032(5) -0.008(4) -0.003(4) 0.003(4)
 C04G 0.042(4) 0.046(5) 0.037(4) 0.008(4) 0.006(4) 0.007(4)
 C04H 0.050(6) 0.034(5) 0.050(6) -0.003(4) 0.007(5) -0.004(4)
 C04I 0.092(9) 0.039(6) 0.026(5) -0.010(4) 0.001(5) 0.014(5)
 C04J 0.067(7) 0.041(6) 0.028(5) 0.004(4) 0.001(5) -0.014(5)
 C04K 0.044(6) 0.046(6) 0.072(8) 0.010(5) 0.009(5) 0.003(5)
 C04L 0.050(6) 0.064(6) 0.020(4) -0.001(4) 0.008(4) 0.019(5)
 C04M 0.052(6) 0.055(6) 0.037(5) 0.019(5) 0.011(5) 0.008(5)
 C04N 0.044(6) 0.054(6) 0.034(5) -0.005(4) 0.005(4) -0.004(5)
 C04O 0.042(6) 0.086(8) 0.020(5) -0.009(5) 0.006(4) -0.006(5)
 C04P 0.040(6) 0.054(6) 0.045(6) 0.011(5) 0.006(4) -0.002(5)
 C04Q 0.039(6) 0.051(6) 0.052(6) -0.002(5) 0.015(5) -0.005(5)
 C04R 0.057(7) 0.064(7) 0.033(6) 0.001(5) -0.007(5) 0.000(5)
 C04S 0.049(6) 0.031(5) 0.036(5) -0.008(4) -0.004(4) 0.009(4)
 C04T 0.068(7) 0.044(6) 0.020(5) -0.002(4) 0.005(4) 0.007(5)
 C04U 0.057(6) 0.061(7) 0.034(5) -0.005(5) 0.010(5) 0.021(5)
 C04V 0.046(6) 0.053(6) 0.043(6) -0.010(5) 0.001(5) 0.010(5)
 C04W 0.041(5) 0.068(5) 0.036(4) 0.007(4) 0.010(4) 0.005(4)
 C04X 0.066(7) 0.034(5) 0.033(5) -0.013(4) 0.018(5) -0.020(5)
 C04Y 0.057(6) 0.052(6) 0.024(5) -0.002(4) 0.012(4) 0.006(5)
 C04Z 0.051(6) 0.046(6) 0.032(5) -0.002(4) 0.000(4) -0.005(5)
 C050 0.046(5) 0.056(5) 0.048(5) 0.013(4) 0.007(4) 0.009(4)
 C051 0.041(5) 0.066(6) 0.056(6) -0.012(5) 0.013(5) -0.015(5)
 C052 0.043(6) 0.075(8) 0.044(6) -0.006(5) -0.006(5) 0.004(5)
 C053 0.070(7) 0.036(5) 0.043(6) -0.010(4) 0.012(5) 0.007(5)
 C054 0.062(7) 0.046(6) 0.053(7) 0.004(5) 0.003(5) -0.001(5)
 C055 0.072(7) 0.052(6) 0.037(6) -0.007(5) 0.015(5) 0.012(5)
 C056 0.055(6) 0.052(6) 0.037(5) 0.003(5) 0.011(5) 0.014(5)
 C057 0.083(8) 0.028(5) 0.020(4) -0.009(4) 0.017(5) 0.004(5)
 C058 0.047(6) 0.052(6) 0.040(6) 0.003(5) 0.014(5) 0.006(5)
 C059 0.079(8) 0.059(7) 0.040(6) 0.018(5) 0.028(5) 0.012(6)
 C05A 0.045(6) 0.062(7) 0.035(5) -0.015(5) 0.004(4) -0.008(5)
 C05B 0.031(5) 0.056(6) 0.054(6) -0.014(5) -0.002(4) 0.005(5)
 C05C 0.035(5) 0.074(7) 0.032(5) -0.009(5) 0.004(4) -0.006(5)
 C05D 0.049(6) 0.059(6) 0.040(6) 0.014(5) 0.006(4) 0.019(5)
 C05E 0.085(6) 0.033(4) 0.022(4) 0.004(3) 0.018(4) 0.014(4)
 C05F 0.074(6) 0.031(5) 0.041(5) 0.002(4) 0.013(4) 0.014(4)
 C05G 0.055(6) 0.033(5) 0.040(5) -0.002(4) -0.004(5) -0.003(4)
 C05H 0.090(9) 0.042(6) 0.089(9) 0.020(6) 0.046(7) 0.021(6)
 F05I 0.247(14) 0.116(8) 0.076(6) -0.005(6) -0.054(8) 0.084(9)
 C05J 0.046(6) 0.050(6) 0.028(5) 0.000(4) -0.001(4) -0.006(5)
 F05K 0.212(13) 0.060(6) 0.164(11) -0.044(6) -0.061(9) 0.037(7)
 C05L 0.081(8) 0.037(5) 0.022(5) -0.002(4) 0.007(5) -0.015(5)
 C05M 0.100(6) 0.036(4) 0.018(4) 0.007(3) 0.025(4) 0.006(4)
 C05N 0.060(7) 0.055(7) 0.062(7) 0.011(5) 0.020(6) 0.008(5)
 C05O 0.053(7) 0.058(7) 0.057(7) 0.000(6) -0.006(5) -0.011(5)
 C05P 0.065(6) 0.035(5) 0.017(4) -0.006(4) 0.004(4) 0.007(5)
 C05Q 0.064(7) 0.059(7) 0.047(6) 0.017(5) 0.016(5) 0.022(5)
 C05R 0.057(7) 0.047(6) 0.069(8) 0.002(5) 0.000(6) 0.005(5)
 C05S 0.063(7) 0.038(6) 0.076(8) 0.002(5) 0.037(6) -0.004(5)
 C05T 0.147(13) 0.032(6) 0.034(6) 0.006(5) 0.034(7) 0.019(7)
 C05U 0.075(7) 0.054(6) 0.030(5) 0.014(5) 0.011(5) 0.019(5)
 C05V 0.065(6) 0.027(4) 0.025(4) 0.001(3) -0.004(4) 0.007(4)
 C05W 0.044(6) 0.053(6) 0.050(6) -0.013(5) -0.002(5) -0.009(5)
 C05X 0.064(6) 0.037(5) 0.059(6) 0.000(5) -0.016(5) -0.007(5)
 C05Y 0.074(7) 0.056(6) 0.027(5) 0.007(5) 0.012(5) 0.019(6)
 C05Z 0.044(5) 0.058(6) 0.047(5) 0.011(4) 0.009(4) 0.010(4)
 C060 0.056(6) 0.043(6) 0.033(5) 0.003(4) 0.017(5) -0.012(5)
 C061 0.037(5) 0.052(6) 0.047(6) -0.005(5) 0.012(4) -0.013(4)
 C062 0.091(8) 0.045(6) 0.036(6) 0.006(5) 0.031(6) 0.000(6)
 C063 0.067(7) 0.032(5) 0.028(5) 0.011(4) 0.010(5) -0.010(5)
 C064 0.076(5) 0.052(5) 0.017(4) 0.009(4) 0.012(4) 0.018(4)
 C065 0.047(7) 0.088(9) 0.075(8) 0.042(7) 0.005(6) 0.004(6)
 C066 0.060(7) 0.040(6) 0.042(6) -0.008(4) 0.006(5) 0.000(5)
 C067 0.087(9) 0.072(8) 0.026(5) -0.006(5) 0.015(5) 0.032(7)
 C068 0.066(7) 0.047(6) 0.046(6) 0.000(5) 0.036(6) 0.001(5)
 C069 0.078(8) 0.050(6) 0.045(6) 0.017(5) -0.012(6) -0.004(6)
 C06A 0.046(5) 0.062(6) 0.023(4) -0.008(4) -0.003(4) 0.017(4)
 C06B 0.053(6) 0.061(6) 0.022(5) -0.014(4) -0.001(4) 0.015(5)
 C06C 0.059(7) 0.057(7) 0.051(6) 0.002(5) 0.004(5) 0.028(5)
 C06D 0.081(8) 0.051(6) 0.026(5) 0.011(5) 0.004(5) 0.006(6)
 C06E 0.104(10) 0.038(6) 0.112(11) 0.026(7) 0.054(9) 0.028(7)
 C06F 0.086(9) 0.048(7) 0.105(11) 0.022(7) 0.022(8) 0.026(7)
 C06G 0.060(7) 0.050(7) 0.080(8) 0.012(6) 0.016(6) -0.001(6)
 C06H 0.105(6) 0.035(4) 0.016(4) 0.008(3) 0.010(4) 0.008(4)
 C06I 0.091(6) 0.053(5) 0.022(4) 0.008(4) 0.000(4) 0.024(5)
 C06J 0.036(5) 0.089(8) 0.038(6) 0.002(5) 0.004(4) 0.020(5)
 C06K 0.045(6) 0.060(7) 0.053(7) 0.011(5) 0.001(5) -0.013(5)
 C06L 0.081(7) 0.051(5) 0.036(5) -0.001(4) -0.001(5) 0.012(5)
 C06M 0.070(6) 0.058(6) 0.056(6) -0.005(5) 0.006(5) -0.011(5)
 C06N 0.109(10) 0.031(6) 0.067(8) -0.008(5) 0.033(7) 0.016(6)
 C06O 0.059(7) 0.060(7) 0.082(8) -0.017(6) 0.001(6) -0.025(6)
 C06P 0.061(7) 0.040(6) 0.070(8) -0.002(5) -0.004(6) -0.016(5)
 C06Q 0.045(7) 0.058(7) 0.107(10) 0.003(7) 0.005(6) 0.013(6)
 F06R 0.108(7) 0.118(8) 0.162(10) 0.012(7) 0.073(7) -0.017(6)
 C06S 0.060(7) 0.050(6) 0.047(6) -0.001(5) 0.014(5) 0.006(5)
 C06T 0.051(7) 0.053(7) 0.058(7) -0.006(5) -0.008(5) -0.007(5)
 C06U 0.041(6) 0.075(8) 0.067(7) -0.040(6) 0.008(5) 0.000(5)
 C06V 0.068(7) 0.046(6) 0.043(6) 0.007(5) 0.024(5) 0.011(5)
 C06W 0.080(8) 0.064(7) 0.045(6) -0.019(5) -0.013(6) 0.011(6)
 C06X 0.063(7) 0.057(7) 0.043(6) -0.010(5) 0.000(5) -0.008(6)
 C06Y 0.070(7) 0.045(6) 0.061(7) 0.015(5) 0.009(6) 0.018(5)
 C06Z 0.076(8) 0.080(9) 0.053(7) -0.008(6) 0.025(6) 0.024(7)
 C070 0.091(7) 0.039(5) 0.037(5) 0.002(4) 0.021(5) 0.007(5)
 C071 0.120(10) 0.040(6) 0.034(6) 0.019(5) 0.007(6) 0.010(6)
 C072 0.058(7) 0.102(9) 0.016(5) 0.002(5) 0.003(4) 0.030(6)
 C073 0.045(6) 0.089(8) 0.025(5) 0.009(5) 0.005(4) 0.015(5)
 C074 0.110(10) 0.044(6) 0.040(6) 0.018(5) 0.010(6) 0.020(6)
 C075 0.109(10) 0.059(7) 0.066(8) 0.023(6) 0.000(7) 0.028(7)
 C076 0.133(12) 0.033(6) 0.104(11) 0.019(7) 0.075(10) 0.020(7)
 C077 0.065(8) 0.090(9) 0.051(7) 0.019(6) 0.034(6) 0.025(7)
 F078 0.104(8) 0.220(14) 0.181(12) -0.013(10) 0.073(8) 0.077(9)
 C079 0.034(6) 0.084(9) 0.087(9) -0.040(7) 0.007(6) -0.006(6)
 C07A 0.069(8) 0.061(8) 0.065(8) -0.020(6) 0.003(6) 0.000(6)
 C07B 0.134(11) 0.051(7) 0.081(9) 0.016(6) 0.043(8) 0.052(7)
 C07C 0.114(10) 0.080(8) 0.028(6) 0.026(5) 0.019(6) 0.038(7)
 C07D 0.069(9) 0.095(10) 0.120(12) 0.063(9) 0.015(8) 0.023(8)
 C07E 0.081(8) 0.046(6) 0.043(6) 0.012(5) 0.004(5) 0.014(5)
 C07F 0.069(8) 0.057(8) 0.111(12) -0.017(8) 0.019(8) -0.019(6)
 C07G 0.097(9) 0.079(8) 0.047(7) -0.035(6) -0.003(6) 0.024(7)
 C07H 0.098(10) 0.063(8) 0.068(8) -0.003(6) 0.015(7) 0.049(7)
 C07I 0.124(11) 0.053(7) 0.039(6) 0.018(5) -0.009(7) 0.011(7)
 C07J 0.090(7) 0.062(6) 0.067(7) 0.004(5) 0.013(6) 0.023(6)
 C07K 0.047(5) 0.097(7) 0.062(6) 0.006(5) 0.011(5) 0.020(5)
 C07L 0.031(6) 0.071(8) 0.069(8) -0.004(6) 0.000(5) -0.003(5)
 C07M 0.065(7) 0.067(8) 0.070(8) 0.021(6) 0.026(6) 0.004(6)
 C07N 0.055(7) 0.126(11) 0.069(8) -0.014(8) 0.014(6) -0.030(7)
 C07O 0.094(10) 0.078(9) 0.071(8) 0.026(7) 0.039(7) 0.005(7)
 C07P 0.091(9) 0.073(8) 0.054(7) 0.027(6) 0.032(7) 0.015(7)
 C07Q 0.079(8) 0.070(8) 0.046(6) 0.004(6) 0.028(6) 0.025(6)
 C07R 0.071(8) 0.074(8) 0.066(8) 0.026(7) 0.033(6) 0.007(6)
 C07S 0.046(6) 0.072(8) 0.115(10) 0.010(7) 0.016(6) 0.001(6)
 C07T 0.110(10) 0.066(8) 0.033(6) 0.008(5) 0.019(6) 0.006(7)
 C07U 0.089(8) 0.059(6) 0.062(7) 0.029(5) 0.002(6) 0.025(6)
 C07V 0.044(6) 0.082(9) 0.075(8) -0.008(7) -0.006(6) -0.001(6)
 C07W 0.120(6) 0.053(5) 0.030(4) 0.018(4) 0.010(4) 0.009(5)
 C07X 0.069(11) 0.051(10) 0.061(11) 0.015(8) 0.013(8) 0.000(7)
 C07Y 0.046(7) 0.087(9) 0.159(13) 0.061(9) 0.023(8) 0.018(6)
 C07Z 0.151(12) 0.070(8) 0.029(6) 0.021(5) 0.026(7) 0.054(8)
 C080 0.074(6) 0.072(7) 0.054(6) 0.009(5) -0.002(5) 0.029(5)
 C081 0.069(9) 0.072(9) 0.114(12) 0.017(9) 0.028(8) -0.005(7)
 C082 0.098(10) 0.064(8) 0.065(8) 0.002(6) -0.027(7) -0.026(7)
 F083 0.162(9) 0.205(11) 0.143(9) 0.099(8) 0.074(7) 0.087(8)
 C084 0.166(13) 0.050(7) 0.058(7) 0.025(6) 0.031(8) 0.036(8)
 C085 0.056(8) 0.100(11) 0.117(12) 0.043(9) 0.035(8) 0.015(7)
 C086 0.082(7) 0.059(6) 0.066(6) -0.019(5) -0.005(5) 0.024(5)
 C087 0.086(9) 0.074(9) 0.066(8) 0.001(7) -0.004(7) 0.039(7)
 C088 0.081(7) 0.063(6) 0.062(6) -0.004(5) 0.015(5) -0.009(5)
 C089 0.070(8) 0.077(8) 0.104(10) 0.019(8) 0.015(7) 0.036(7)
 C08A 0.058(7) 0.096(10) 0.075(8) 0.001(7) -0.007(6) 0.008(7)
 C08B 0.065(9) 0.122(13) 0.084(10) 0.017(9) 0.009(7) 0.053(9)
 C08C 0.118(11) 0.094(10) 0.044(7) 0.025(7) 0.009(7) 0.027(9)
 C08D 0.071(7) 0.097(8) 0.071(7) 0.009(6) -0.004(6) 0.020(6)
 C08E 0.162(14) 0.080(9) 0.052(8) 0.035(7) 0.025(8) 0.065(9)
 C08F 0.045(8) 0.068(9) 0.058(9) -0.006(7) 0.008(7) 0.004(7)
 C08G 0.132(12) 0.096(10) 0.038(7) 0.036(7) 0.025(7) 0.039(9)
 C08H 0.099(10) 0.086(9) 0.091(10) 0.041(8) 0.015(8) 0.040(8)
 C08I 0.063(6) 0.095(7) 0.071(7) 0.011(6) 0.007(5) 0.026(6)
 C08J 0.096(10) 0.093(10) 0.075(9) -0.001(8) -0.009(8) -0.038(8)
 C08K 0.105(8) 0.084(7) 0.073(7) -0.012(6) 0.007(6) 0.003(7)
 C08L 0.084(8) 0.127(9) 0.089(8) 0.007(7) -0.012(6) 0.032(7)
 C08M 0.096(7) 0.051(6) 0.043(5) 0.002(5) 0.013(5) 0.022(5)
 C08N 0.061(8) 0.160(13) 0.085(10) 0.042(9) 0.023(7) 0.027(8)
 C08O 0.111(8) 0.099(8) 0.076(7) 0.014(6) 0.016(6) 0.045(7)
 C08P 0.105(8) 0.121(9) 0.075(7) 0.009(7) 0.007(6) 0.048(7)
 C08Q 0.173(12) 0.070(8) 0.057(7) 0.033(6) 0.013(8) 0.023(8)
 C08R 0.121(12) 0.116(12) 0.152(14) 0.018(11) -0.001(11) 0.065(11)
 C08S 0.085(9) 0.120(12) 0.079(9) 0.022(9) -0.012(8) 0.031(9)
 C08T 0.058(7) 0.111(9) 0.084(8) -0.005(7) 0.004(6) 0.032(7)
 C08U 0.086(8) 0.101(8) 0.081(7) 0.012(7) -0.006(6) 0.018(7)
 C08V 0.058(17) 0.094(18) 0.086(16) -0.009(13) 0.015(12) 0.014(14)
 C08W 0.131(12) 0.028(6) 0.132(12) 0.010(7) -0.005(10) 0.006(7)
 F2 0.128(12) 0.078(9) 0.125(12) 0.018(9) 0.015(10) 0.031(9)
 C08Y 0.077(17) 0.062(17) 0.088(18) 0.020(14) 0.027(13) 0.019(13)
 C08Z 0.102(10) 0.049(7) 0.121(11) -0.014(8) -0.035(9) -0.004(7)
 C090 0.105(9) 0.107(9) 0.115(9) -0.001(7) 0.007(7) -0.004(7)
 C091 0.091(9) 0.136(11) 0.076(8) 0.031(8) 0.007(7) 0.036(8)
 C093 0.085(8) 0.098(8) 0.106(8) -0.017(7) 0.014(7) -0.009(7)
 F094 0.303(14) 0.078(7) 0.160(10) -0.029(7) -0.069(10) -0.014(9)
 C095 0.157(13) 0.087(9) 0.029(6) 0.011(6) -0.005(7) -0.007(9)
 C096 0.106(12) 0.119(12) 0.085(11) 0.051(9) 0.050(9) 0.006(10)
 C097 0.126(12) 0.080(9) 0.093(10) 0.020(8) -0.037(9) 0.025(9)
 F7 0.140(12) 0.094(10) 0.155(13) 0.037(10) 0.041(11) 0.053(9)
 C099 0.059(11) 0.111(15) 0.19(2) 0.036(16) 0.024(14) 0.013(10)
 C09A 0.089(16) 0.110(19) 0.058(13) 0.027(12) 0.004(11) 0.071(15)
 C09B 0.140(14) 0.118(13) 0.058(9) 0.037(9) 0.026(9) 0.033(11)
 C09C 0.059(7) 0.125(10) 0.099(9) -0.019(8) -0.004(7) 0.014(7)
 C09D 0.08(3) 0.12(3) 0.16(3) 0.05(3) 0.04(2) 0.07(2)
 C09E 0.165(12) 0.109(10) 0.065(8) 0.053(8) -0.025(8) -0.011(9)
 C09F 0.059(9) 0.087(11) 0.158(15) 0.028(10) 0.029(9) 0.005(8)
 F10 0.158(13) 0.105(11) 0.095(11) 0.005(9) 0.015(10) 0.043(10)
 C09I 0.060(19) 0.12(3) 0.15(3) 0.05(2) 0.02(2) 0.03(2)
 C09J 0.068(16) 0.113(16) 0.15(2) 0.043(17) 0.018(15) 0.035(13)
 F5 0.172(14) 0.137(13) 0.133(13) 0.061(11) 0.058(11) 0.030(12)
 F9 0.146(13) 0.128(12) 0.122(12) 0.022(10) 0.069(11) -0.009(11)
 C09P 0.093(18) 0.059(16) 0.076(15) 0.009(12) 0.011(13) -0.014(14)
 C09Q 0.062(12) 0.093(14) 0.20(2) 0.012(14) 0.016(17) -0.004(10)
 C09S 0.103(9) 0.131(10) 0.130(10) -0.003(8) 0.013(8) 0.007(8)
 C09T 0.173(12) 0.111(10) 0.072(8) 0.050(8) 0.047(8) 0.021(9)
 C09W 0.071(9) 0.166(15) 0.119(12) 0.035(11) 0.016(9) 0.037(10)
 C46 0.096(15) 0.17(2) 0.166(19) 0.058(16) 0.057(14) -0.008(15)
 C47 0.080(15) 0.097(17) 0.063(14) 0.048(13) 0.005(11) 0.037(13)
 C59 0.094(17) 0.105(18) 0.047(13) -0.006(12) -0.038(12) 0.048(14)
 C61 0.087(17) 0.113(17) 0.088(15) 0.018(13) 0.004(12) 0.026(13)
 C63 0.070(15) 0.059(16) 0.068(16) 0.029(13) 0.018(13) -0.002(12)
 C65 0.062(13) 0.094(14) 0.110(17) -0.019(12) -0.005(12) 0.006(11)
 C69 0.09(2) 0.097(19) 0.13(3) 0.02(2) 0.04(2) 0.045(17)
 F12 0.213(15) 0.096(11) 0.139(13) -0.042(10) 0.040(12) 0.037(12)
 Sb0A 0.0888(16) 0.135(2) 0.121(2) -0.0395(17) 0.0027(14) 0.0199(15)
 F16 0.117(12) 0.171(15) 0.153(14) -0.059(13) -0.001(11) 0.034(11)
 F27 0.132(13) 0.171(16) 0.206(17) -0.033(15) -0.018(13) 0.015(12)
 F61 0.142(14) 0.180(15) 0.188(15) -0.057(14) 0.047(13) 0.013(13)
 F79 0.143(14) 0.220(17) 0.156(15) -0.032(14) -0.001(13) 0.020(14)
 F0AA 0.138(13) 0.130(13) 0.136(13) -0.028(11) 0.036(11) -0.009(11)
 F1AA 0.182(16) 0.172(15) 0.166(15) 0.043(13) -0.014(14) -0.014(14)
 Sb1 0.109(3) 0.0599(16) 0.098(2) -0.0049(15) 0.016(2) 0.0152(16)
 F1 0.142(19) 0.17(2) 0.16(2) -0.052(18) 0.045(17) 0.044(17)
 F4 0.19(2) 0.076(13) 0.22(2) 0.002(15) 0.070(19) -0.010(14)
 F8 0.18(2) 0.21(3) 0.139(17) 0.055(17) 0.040(16) 0.02(2)
 F6 0.130(17) 0.136(19) 0.25(3) -0.085(19) 0.042(18) 0.016(15)
 F11 0.17(2) 0.092(15) 0.21(3) 0.013(15) 0.035(19) 0.011(14)
 F3 0.24(3) 0.19(3) 0.138(19) 0.027(18) -0.012(18) 0.02(2)
 C0AA 0.09(2) 0.08(2) 0.06(2) 0.007(17) 0.005(17) 0.044(18)
 C59A 0.049(16) 0.10(2) 0.07(2) 0.041(18) 0.008(14) 0.031(16)
 C47A 0.07(2) 0.13(3) 0.030(14) 0.030(16) 0.000(13) 0.049(19)
 C61A 0.062(13) 0.135(17) 0.079(12) 0.025(12) 0.001(10) 0.028(13)
 C1AA 0.040(8) 0.066(9) 0.049(8) 0.006(7) 0.008(6) 0.001(7)
 C2AA 0.066(17) 0.096(16) 0.094(16) -0.013(12) -0.002(12) 0.026(14)
 C65A 0.060(13) 0.084(13) 0.110(16) 0.013(11) 0.009(12) -0.002(10)
 C3AA 0.050(14) 0.18(3) 0.12(2) 0.030(19) 0.005(15) 0.045(15)
 C09K 0.062(12) 0.123(15) 0.129(19) 0.038(14) 0.014(12) 0.040(11)
 C69A 0.084(17) 0.115(17) 0.15(3) 0.030(18) 0.024(19) 0.044(14)
 C4AA 0.070(16) 0.16(3) 0.12(2) 0.057(19) 0.002(16) 0.020(18)
 C5AA 0.075(8) 0.043(7) 0.054(7) 0.018(6) 0.014(6) -0.005(6)
 C6AA 0.129(15) 0.048(10) 0.062(10) 0.022(8) 0.023(10) -0.005(10)
 C7AA 0.089(12) 0.045(9) 0.069(10) 0.004(7) 0.018(9) -0.013(8)
 C63A 0.101(11) 0.086(13) 0.112(15) 0.044(11) 0.034(10) -0.006(9)
 C46A 0.05(3) 0.13(3) 0.18(3) 0.01(3) 0.04(3) 0.01(3)
 C09R 0.07(3) 0.10(2) 0.16(4) 0.01(2) 0.04(3) 0.00(2)
 C09G 0.053(16) 0.104(19) 0.17(2) 0.013(18) 0.030(15) 0.006(14)
 C0 0.07(3) 0.13(4) 0.18(3) 0.02(3) 0.03(2) 0.01(3)

_geom_special_details
;
 All esds (except the esd in the dihedral angle between two l.s. planes)
 are estimated using the full covariance matrix.  The cell esds are taken
 into account individually in the estimation of esds in distances, angles
 and torsion angles; correlations between esds in cell parameters are only
 used when they are defined by crystal symmetry.  An approximate (isotropic)
 treatment of cell esds is used for estimating esds involving l.s. planes.
;
loop_
  _geom_bond_atom_site_label_1
  _geom_bond_atom_site_label_2
  _geom_bond_distance
  _geom_bond_site_symmetry_2
  _geom_bond_publ_flag
 Ag11 Ag14 2.9021(8) . ?
 Ag11 Ag13 2.6838(7) . ?
 Ag11 Ag7 2.8643(8) . ?
 Ag11 Ag18 3.3304(8) . ?
 Ag11 Ag12 2.9715(8) . ?
 Ag11 Ag07 3.0411(8) . ?
 Ag11 Ag5 2.9140(8) . ?
 Ag11 Ag10 2.9783(9) . ?
 Ag11 Cu1 2.8401(12) . ?
 Ag11 C01A 2.282(8) . ?
 Ag14 Ag13 2.8518(8) . ?
 Ag14 Ag07 2.7976(8) . ?
 Ag14 Ag5 2.9401(8) . ?
 Ag14 Ag16 2.9776(8) . ?
 Ag14 Ag4 3.2577(8) . ?
 Ag14 C015 2.259(8) . ?
 Ag14 C01J 2.456(7) . ?
 Ag14 C01X 2.493(8) . ?
 Ag13 Ag7 2.9056(8) . ?
 Ag13 Ag12 3.0594(8) . ?
 Ag13 Ag07 3.0466(8) . ?
 Ag13 Ag9 3.3707(8) . ?
 Ag13 Ag16 2.9127(8) . ?
 Ag13 Ag10 2.9689(9) . ?
 Ag13 Cu2 2.8673(12) . ?
 Ag13 C016 2.283(8) . ?
 Ag7 Ag12 2.8088(8) . ?
 Ag7 Ag5 2.9118(8) . ?
 Ag7 Ag16 2.9736(8) . ?
 Ag7 Ag3 3.3164(8) . ?
 Ag7 C011 2.440(8) . ?
 Ag7 C01P 2.298(9) . ?
 Ag7 C01S 2.505(8) . ?
 Ag18 Ag10 3.3014(9) . ?
 Ag18 Cu1 2.7688(12) . ?
 Ag18 P00Q 2.441(2) . ?
 Ag18 C012 2.541(8) . ?
 Ag18 C019 2.412(8) . ?
 Ag18 C01A 2.519(8) . ?
 Ag18 C024 2.677(9) . ?
 Ag12 Ag8 2.9956(8) . ?
 Ag12 Ag10 2.8011(9) . ?
 Ag12 Cu2 3.0206(12) . ?
 Ag12 C019 2.350(8) . ?
 Ag12 C01F 2.446(7) . ?
 Ag12 C01P 2.198(9) . ?
 Ag07 Ag19 3.0684(8) . ?
 Ag07 Ag10 2.7568(9) . ?
 Ag07 Cu1 3.0443(12) . ?
 Ag07 C012 2.411(7) . ?
 Ag07 C015 2.250(8) . ?
 Ag07 C1 2.351(8) . ?
 Ag5 Ag17 3.1230(8) . ?
 Ag5 Ag16 3.2231(8) . ?
 Ag5 Ag4 3.0636(9) . ?
 Ag5 Ag3 3.1619(8) . ?
 Ag5 C011 2.087(8) . ?
 Ag5 C01X 2.101(9) . ?
 Ag19 Cu1 2.7945(13) . ?
 Ag19 P00R 2.441(2) . ?
 Ag19 C013 2.352(8) . ?
 Ag19 C015 2.378(7) . ?
 Ag19 C01C 2.613(8) . ?
 Ag9 Ag10 3.1687(9) . ?
 Ag9 Cu2 2.7850(13) . ?
 Ag9 P00S 2.434(2) . ?
 Ag9 C016 2.496(8) . ?
 Ag9 C01F 2.559(8) . ?
 Ag9 C1 2.416(8) . ?
 Ag17 Cu1 2.7707(12) . ?
 Ag17 P00P 2.416(2) . ?
 Ag17 C013 2.360(8) . ?
 Ag17 C01A 2.564(8) . ?
 Ag17 C01X 2.471(7) . ?
 Ag16 Ag15 3.0395(8) . ?
 Ag16 Ag4 3.0978(8) . ?
 Ag16 Ag3 3.1278(9) . ?
 Ag16 C01J 2.084(9) . ?
 Ag16 C01S 2.112(9) . ?
 Ag15 Cu2 2.7806(13) . ?
 Ag15 P00T 2.439(2) . ?
 Ag15 C016 2.518(8) . ?
 Ag15 C01S 2.443(7) . ?
 Ag15 C03D 2.413(8) . ?
 Ag8 Cu2 2.7345(13) . ?
 Ag8 P00U 2.428(2) . ?
 Ag8 C01P 2.403(8) . ?
 Ag8 C01Q 2.673(8) . ?
 Ag8 C03D 2.347(8) . ?
 Ag4 Ag2 2.7601(9) . ?
 Ag4 C01D 2.705(8) . ?
 Ag4 C01J 2.344(8) . ?
 Ag4 C01X 2.469(7) . ?
 Ag4 C01Y 2.657(8) . ?
 Ag4 C02M 2.203(9) . ?
 Ag3 Ag2 2.7325(9) . ?
 Ag3 C011 2.318(8) . ?
 Ag3 C01I 2.579(9) . ?
 Ag3 C01S 2.470(7) . ?
 Ag3 C01T 2.178(9) . ?
 Ag3 C02N 2.633(8) . ?
 Ag2 Ag1 2.7921(9) . ?
 Ag2 C01T 2.060(11) . ?
 Ag2 C02M 2.067(10) . ?
 Sb0I F03F 1.859(7) . ?
 Sb0I F03F 1.859(7) 2_667 ?
 Sb0I F083 1.866(11) 2_667 ?
 Sb0I F083 1.867(11) . ?
 Sb0I F094 1.750(11) . ?
 Sb0I F094 1.750(11) 2_667 ?
 Sb0J F010 1.854(6) . ?
 Sb0J F03R 1.843(7) . ?
 Sb0J F05I 1.835(8) . ?
 Sb0J F05K 1.842(7) . ?
 Sb0J F06R 1.858(8) . ?
 Sb0J F078 1.837(8) . ?
 Ag1 P00V 2.408(3) . ?
 Ag1 P00X 2.401(3) . ?
 Ag10 C019 2.041(9) . ?
 Ag10 C1 2.020(10) . ?
 Cu1 C012 1.947(8) . ?
 Cu1 C013 1.968(8) . ?
 Cu1 C01A 2.009(9) . ?
 Cu2 C016 2.008(9) . ?
 Cu2 C01F 1.961(9) . ?
 Cu2 C03D 1.985(8) . ?
 Sb2 F2 1.879(9) . ?
 Sb2 F7 1.867(9) . ?
 Sb2 F10 1.870(9) . ?
 Sb2 F5 1.872(9) . ?
 Sb2 F9 1.869(9) . ?
 Sb2 F12 1.864(9) . ?
 P00P C014 1.823(8) . ?
 P00P C02E 1.832(8) . ?
 P00P C031 1.834(8) . ?
 P00Q C028 1.822(8) . ?
 P00Q C02T 1.829(9) . ?
 P00Q C03H 1.795(10) . ?
 P00R C026 1.832(8) . ?
 P00R C036 1.821(9) . ?
 P00R C03C 1.821(9) . ?
 P00S C02H 1.824(9) . ?
 P00S C03A 1.821(9) . ?
 P00S C043 1.832(10) . ?
 P00T C02C 1.832(9) . ?
 P00T C03E 1.828(10) . ?
 P00T C03Z 1.818(9) . ?
 P00U C033 1.810(10) . ?
 P00U C06A 1.818(10) . ?
 P00U C06B 1.838(9) . ?
 P00V C021 1.822(10) . ?
 P00V C03V 1.815(10) . ?
 P00V C05V 1.807(9) . ?
 P00X C04N 1.827(11) . ?
 P00X C062 1.817(12) . ?
 P00X C06M 1.797(12) . ?
 C00Y C00Z 1.454(12) . ?
 C00Y C018 1.379(12) . ?
 C00Y C02P 1.390(12) . ?
 C00Z C01A 1.205(12) . ?
 C011 C01I 1.211(12) . ?
 C012 C01E 1.231(11) . ?
 C013 C02Z 1.230(12) . ?
 C014 C01V 1.521(11) . ?
 C015 C01C 1.182(12) . ?
 C016 C01B 1.201(12) . ?
 C017 C01Z 1.438(11) . ?
 C017 C02X 1.407(13) . ?
 C017 C04C 1.399(12) . ?
 C018 C032 1.367(13) . ?
 C019 C024 1.171(13) . ?
 C01B C01L 1.463(12) . ?
 C01C C023 1.456(13) . ?
 C01D C01G 1.451(12) . ?
 C01D C01X 1.229(12) . ?
 C01E C029 1.444(11) . ?
 C01F C01Z 1.222(12) . ?
 C01G C02W 1.375(13) . ?
 C01G C04S 1.395(12) . ?
 C01H C027 1.382(13) . ?
 C01H C02J 1.371(13) . ?
 C01H C02N 1.455(12) . ?
 C01I C01N 1.446(13) . ?
 C01J C01Y 1.234(12) . ?
 C01K C029 1.383(12) . ?
 C01K C02Y 1.385(12) . ?
 C01L C022 1.401(12) . ?
 C01L C02L 1.375(12) . ?
 C01M C026 1.526(12) . ?
 C01M C037 1.533(13) . ?
 C01N C025 1.416(13) . ?
 C01N C04L 1.399(12) . ?
 C1 C01U 1.204(13) . ?
 C01P C01Q 1.203(12) . ?
 C01Q C02A 1.457(12) . ?
 C01R C027 1.380(13) . ?
 C01R C02B 1.410(14) . ?
 C01S C02N 1.209(12) . ?
 C01T C03N 1.191(14) . ?
 C01U C04P 1.439(15) . ?
 C01V C01W 1.528(11) . ?
 C01W C02G 1.495(12) . ?
 C01Y C02D 1.425(12) . ?
 C020 C025 1.357(13) . ?
 C020 C02S 1.416(13) . ?
 C021 C02G 1.518(12) . ?
 C022 C03S 1.348(14) . ?
 C023 C039 1.372(13) . ?
 C023 C04G 1.390(13) . ?
 C024 C02U 1.438(15) . ?
 C028 C03L 1.383(13) . ?
 C028 C03U 1.371(13) . ?
 C029 C02Q 1.372(12) . ?
 C02A C02K 1.402(13) . ?
 C02A C05B 1.373(13) . ?
 C02B C03I 1.405(14) . ?
 C02B C05D 1.520(10) . ?
 C02C C034 1.392(14) . ?
 C02C C059 1.390(14) . ?
 C02D C04V 1.398(13) . ?
 C02D C06U 1.384(14) . ?
 C02E C02O 1.396(12) . ?
 C02E C044 1.389(13) . ?
 C02F C02M 1.230(13) . ?
 C02F C02R 1.423(12) . ?
 C02H C05H 1.361(16) . ?
 C02H C069 1.373(16) . ?
 C02I C02Z 1.457(12) . ?
 C02I C038 1.394(12) . ?
 C02I C03W 1.378(14) . ?
 C02J C03I 1.391(13) . ?
 C02K C056 1.366(14) . ?
 C02L C04O 1.364(14) . ?
 C02O C04B 1.389(13) . ?
 C02P C041 1.361(14) . ?
 C02Q C03X 1.374(12) . ?
 C02R C04H 1.397(14) . ?
 C02R C05A 1.373(14) . ?
 C02S C04U 1.394(14) . ?
 C02S C06C 1.519(14) . ?
 C02T C030 1.543(11) . ?
 C02U C054 1.410(15) . ?
 C02U C05R 1.377(15) . ?
 C02V C03D 1.200(12) . ?
 C02V C03M 1.444(12) . ?
 C02W C042 1.368(13) . ?
 C02X C040 1.399(14) . ?
 C02Y C03T 1.372(13) . ?
 C030 C037 1.550(13) . ?
 C031 C03B 1.371(13) . ?
 C031 C03P 1.375(12) . ?
 C032 C03G 1.396(13) . ?
 C033 C058 1.410(14) . ?
 C033 C07A 1.402(15) . ?
 C034 C05U 1.364(14) . ?
 C035 C049 1.403(16) . ?
 C035 C057 1.362(16) . ?
 C036 C03Y 1.392(13) . ?
 C036 C06Y 1.383(15) . ?
 C038 C04A 1.391(13) . ?
 C039 C03Q 1.372(14) . ?
 C03A C055 1.404(14) . ?
 C03A C06S 1.343(14) . ?
 C03B C049 1.398(13) . ?
 C03C C04D 1.374(13) . ?
 C03C C04Z 1.391(14) . ?
 C03E C04E 1.527(13) . ?
 C03G C041 1.392(13) . ?
 C03G C05Z 1.524(14) . ?
 C03H C046 1.412(14) . ?
 C03H C060 1.398(13) . ?
 C03J C03N 1.439(14) . ?
 C03J C04M 1.405(14) . ?
 C03J C05Y 1.419(14) . ?
 C03K C03O 1.522(14) . ?
 C03K C04E 1.523(13) . ?
 C03L C063 1.424(13) . ?
 C03M C05E 1.379(13) . ?
 C03M C064 1.391(14) . ?
 C03O C04N 1.516(14) . ?
 C03P C057 1.405(13) . ?
 C03Q C04W 1.354(16) . ?
 C03S C05C 1.391(14) . ?
 C03T C03X 1.393(13) . ?
 C03T C05F 1.548(13) . ?
 C03U C053 1.403(14) . ?
 C03V C07C 1.374(14) . ?
 C03V C07Z 1.382(16) . ?
 C03W C05J 1.408(13) . ?
 C03Y C06N 1.388(16) . ?
 C03Z C04T 1.391(14) . ?
 C03Z C06V 1.399(15) . ?
 C040 C047 1.373(14) . ?
 C042 C045 1.401(13) . ?
 C043 C073 1.531(15) . ?
 C044 C04Q 1.384(14) . ?
 C045 C048 1.386(14) . ?
 C045 C04F 1.520(13) . ?
 C046 C04K 1.376(15) . ?
 C047 C04J 1.394(14) . ?
 C047 C07X 1.535(15) . ?
 C047 C5AA 1.530(12) . ?
 C048 C04S 1.397(14) . ?
 C04A C05P 1.393(15) . ?
 C04B C04X 1.389(16) . ?
 C04C C04J 1.389(14) . ?
 C04D C06X 1.403(15) . ?
 C04F C04R 1.526(14) . ?
 C04F C06P 1.547(15) . ?
 C04F C07L 1.522(14) . ?
 C04G C050 1.371(14) . ?
 C04H C066 1.412(14) . ?
 C04I C04T 1.401(14) . ?
 C04I C067 1.397(17) . ?
 C04K C05S 1.411(17) . ?
 C04L C04U 1.400(14) . ?
 C04M C05Q 1.400(15) . ?
 C04O C05C 1.412(13) . ?
 C04P C05N 1.401(15) . ?
 C04P C065 1.399(16) . ?
 C04Q C04X 1.368(16) . ?
 C04V C05W 1.371(15) . ?
 C04W C050 1.374(15) . ?
 C04W C07K 1.572(16) . ?
 C04Y C06B 1.515(14) . ?
 C04Y C072 1.478(14) . ?
 C04Z C06K 1.389(14) . ?
 C051 C061 1.528(15) . ?
 C051 C06O 1.537(16) . ?
 C051 C07N 1.534(17) . ?
 C051 C07V 1.544(19) . ?
 C052 C05B 1.366(15) . ?
 C052 C06J 1.369(17) . ?
 C053 C05L 1.347(16) . ?
 C054 C06G 1.366(16) . ?
 C055 C06Z 1.349(16) . ?
 C056 C06J 1.400(16) . ?
 C058 C07M 1.416(16) . ?
 C059 C07P 1.388(17) . ?
 C05A C05O 1.379(15) . ?
 C05C C08F 1.556(14) . ?
 C05C C1AA 1.538(13) . ?
 C05D C09A 1.516(13) . ?
 C05D C47 1.540(13) . ?
 C05D C59 1.503(14) . ?
 C05D C0AA 1.520(15) . ?
 C05D C59A 1.536(15) . ?
 C05D C47A 1.515(14) . ?
 C05E C05M 1.398(13) . ?
 C05F C07B 1.502(16) . ?
 C05F C084 1.500(16) . ?
 C05F C08W 1.519(19) . ?
 C05G C05O 1.386(16) . ?
 C05G C05X 1.551(14) . ?
 C05G C066 1.383(15) . ?
 C05H C076 1.422(18) . ?
 C05J C05P 1.379(14) . ?
 C05L C063 1.341(16) . ?
 C05M C06H 1.362(16) . ?
 C05N C085 1.373(18) . ?
 C05P C06L 1.528(13) . ?
 C05Q C07E 1.376(15) . ?
 C05R C06Q 1.341(17) . ?
 C05S C068 1.363(17) . ?
 C05T C076 1.35(2) . ?
 C05T C07I 1.34(2) . ?
 C05U C074 1.385(17) . ?
 C05V C070 1.419(15) . ?
 C05V C086 1.343(17) . ?
 C05W C061 1.357(15) . ?
 C05X C082 1.502(18) . ?
 C05X C08J 1.53(2) . ?
 C05X C08Z 1.472(19) . ?
 C05Y C06D 1.346(16) . ?
 C05Z C089 1.544(17) . ?
 C05Z C08A 1.554(17) . ?
 C05Z C08N 1.468(17) . ?
 C060 C068 1.383(15) . ?
 C061 C079 1.391(15) . ?
 C062 C07O 1.348(16) . ?
 C062 C07T 1.415(19) . ?
 C064 C06I 1.372(14) . ?
 C065 C07D 1.359(19) . ?
 C067 C07Q 1.373(18) . ?
 C069 C07I 1.399(16) . ?
 C06A C080 1.360(17) . ?
 C06A C08D 1.357(18) . ?
 C06C C07H 1.544(17) . ?
 C06C C087 1.551(17) . ?
 C06C C08B 1.513(19) . ?
 C06D C07E 1.417(17) . ?
 C06E C06F 1.37(2) . ?
 C06E C06N 1.37(2) . ?
 C06F C06Y 1.385(17) . ?
 C06G C07S 1.378(18) . ?
 C06H C06I 1.399(16) . ?
 C06H C07W 1.541(14) . ?
 C06J C08I 1.535(17) . ?
 C06K C06T 1.388(16) . ?
 C06L C06W 1.506(18) . ?
 C06L C07G 1.533(17) . ?
 C06L C095 1.529(17) . ?
 C06M C088 1.373(18) . ?
 C06M C093 1.35(2) . ?
 C06Q C07S 1.398(19) . ?
 C06S C07R 1.419(16) . ?
 C06T C06X 1.362(17) . ?
 C06U C079 1.348(16) . ?
 C06V C07Q 1.382(15) . ?
 C06Z C077 1.395(19) . ?
 C070 C08M 1.361(16) . ?
 C071 C08E 1.372(17) . ?
 C071 C08G 1.328(19) . ?
 C072 C073 1.529(14) . ?
 C074 C07P 1.370(18) . ?
 C075 C07U 1.513(19) . ?
 C077 C07R 1.352(18) . ?
 C07A C07F 1.42(2) . ?
 C07C C08G 1.431(17) . ?
 C07D C07Y 1.42(2) . ?
 C07E C07U 1.543(16) . ?
 C07F C081 1.33(2) . ?
 C07J C08M 1.302(19) . ?
 C07J C08U 1.29(2) . ?
 C07K C08T 1.506(18) . ?
 C07K C091 1.51(2) . ?
 C07K C09C 1.53(2) . ?
 C07M C081 1.36(2) . ?
 C07O C096 1.41(2) . ?
 C07S C09F 1.547(14) . ?
 C07S C09G 1.539(18) . ?
 C07T C08C 1.369(18) . ?
 C07U C08H 1.55(2) . ?
 C07U C097 1.50(2) . ?
 C07W C08Q 1.500(19) . ?
 C07W C09E 1.45(2) . ?
 C07W C09T 1.54(2) . ?
 C07X C08Y 1.536(9) . ?
 C07X C09P 1.536(9) . ?
 C07X C63 1.537(9) . ?
 C07Y C085 1.39(2) . ?
 C07Y C09J 1.547(15) . ?
 C07Y C09K 1.543(14) . ?
 C07Z C08E 1.362(17) . ?
 C080 C08O 1.418(19) . ?
 C086 C08U 1.52(2) . ?
 C088 C08K 1.43(2) . ?
 C08C C09B 1.35(2) . ?
 C08D C08L 1.40(2) . ?
 C08F C08V 1.539(9) . ?
 C08F C61 1.538(9) . ?
 C08F C65 1.544(9) . ?
 C08I C08R 1.51(2) . ?
 C08I C08S 1.53(2) . ?
 C08I C09W 1.54(2) . ?
 C08K C090 1.28(2) . ?
 C08L C08P 1.32(2) . ?
 C08O C08P 1.38(2) . ?
 C090 C09S 1.33(3) . ?
 C093 C09S 1.41(2) . ?
 C096 C09B 1.32(2) . ?
 C099 C09F 1.541(9) . ?
 C09D C09J 1.540(9) . ?
 C09F C09Q 1.541(9) . ?
 C09F C46 1.540(9) . ?
 C09I C09J 1.540(9) . ?
 C09J C69 1.540(9) . ?
 Sb0A F16 1.885(10) . ?
 Sb0A F27 1.842(10) . ?
 Sb0A F61 1.853(9) . ?
 Sb0A F79 1.865(10) . ?
 Sb0A F0AA 1.865(10) . ?
 Sb0A F1AA 1.876(10) . ?
 Sb1 F1 1.877(10) . ?
 Sb1 F4 1.892(10) . ?
 Sb1 F8 1.876(10) . ?
 Sb1 F6 1.873(10) . ?
 Sb1 F11 1.867(10) . ?
 Sb1 F3 1.883(10) . ?
 C61A C1AA 1.540(8) . ?
 C1AA C2AA 1.540(9) . ?
 C1AA C65A 1.539(9) . ?
 C3AA C09K 1.538(9) . ?
 C09K C69A 1.540(9) . ?
 C09K C4AA 1.540(9) . ?
 C5AA C6AA 1.531(8) . ?
 C5AA C7AA 1.532(8) . ?
 C5AA C63A 1.535(8) . ?
 C46A C09G 1.540(9) . ?
 C09R C09G 1.540(9) . ?
 C09G C0 1.540(9) . ?

loop_
  _geom_angle_atom_site_label_1
  _geom_angle_atom_site_label_2
  _geom_angle_atom_site_label_3
  _geom_angle
  _geom_angle_site_symmetry_1
  _geom_angle_site_symmetry_3
  _geom_angle_publ_flag
 Ag14 Ag11 Ag18 129.28(2) . . ?
 Ag14 Ag11 Ag12 125.90(2) . . ?
 Ag14 Ag11 Ag07 56.103(19) . . ?
 Ag14 Ag11 Ag5 60.73(2) . . ?
 Ag14 Ag11 Ag10 103.58(2) . . ?
 Ag13 Ag11 Ag14 61.25(2) . . ?
 Ag13 Ag11 Ag7 63.07(2) . . ?
 Ag13 Ag11 Ag18 125.58(2) . . ?
 Ag13 Ag11 Ag12 65.27(2) . . ?
 Ag13 Ag11 Ag07 63.95(2) . . ?
 Ag13 Ag11 Ag5 94.22(2) . . ?
 Ag13 Ag11 Ag10 63.00(2) . . ?
 Ag13 Ag11 Cu1 125.44(3) . . ?
 Ag7 Ag11 Ag14 90.55(2) . . ?
 Ag7 Ag11 Ag18 139.60(3) . . ?
 Ag7 Ag11 Ag12 57.507(18) . . ?
 Ag7 Ag11 Ag07 126.28(2) . . ?
 Ag7 Ag11 Ag5 60.512(19) . . ?
 Ag7 Ag11 Ag10 106.21(2) . . ?
 Ag12 Ag11 Ag18 88.65(2) . . ?
 Ag12 Ag11 Ag07 106.24(2) . . ?
 Ag12 Ag11 Ag10 56.17(2) . . ?
 Ag07 Ag11 Ag18 81.07(2) . . ?
 Ag5 Ag11 Ag18 139.64(2) . . ?
 Ag5 Ag11 Ag12 117.43(2) . . ?
 Ag5 Ag11 Ag07 116.10(2) . . ?
 Ag5 Ag11 Ag10 157.18(3) . . ?
 Ag10 Ag11 Ag18 62.82(2) . . ?
 Ag10 Ag11 Ag07 54.50(2) . . ?
 Cu1 Ag11 Ag14 81.75(3) . . ?
 Cu1 Ag11 Ag7 161.45(3) . . ?
 Cu1 Ag11 Ag18 52.59(3) . . ?
 Cu1 Ag11 Ag12 139.78(3) . . ?
 Cu1 Ag11 Ag07 62.24(3) . . ?
 Cu1 Ag11 Ag5 101.17(3) . . ?
 Cu1 Ag11 Ag10 92.03(3) . . ?
 C01A Ag11 Ag14 114.0(2) . . ?
 C01A Ag11 Ag13 169.8(2) . . ?
 C01A Ag11 Ag7 127.0(2) . . ?
 C01A Ag11 Ag18 49.1(2) . . ?
 C01A Ag11 Ag12 120.1(2) . . ?
 C01A Ag11 Ag07 105.8(2) . . ?
 C01A Ag11 Ag5 90.6(2) . . ?
 C01A Ag11 Ag10 111.7(2) . . ?
 C01A Ag11 Cu1 44.6(2) . . ?
 Ag11 Ag14 Ag5 59.83(2) . . ?
 Ag11 Ag14 Ag16 90.46(2) . . ?
 Ag11 Ag14 Ag4 118.46(2) . . ?
 Ag13 Ag14 Ag11 55.597(18) . . ?
 Ag13 Ag14 Ag5 90.23(2) . . ?
 Ag13 Ag14 Ag16 59.909(19) . . ?
 Ag13 Ag14 Ag4 118.83(2) . . ?
 Ag07 Ag14 Ag11 64.46(2) . . ?
 Ag07 Ag14 Ag13 65.26(2) . . ?
 Ag07 Ag14 Ag5 123.44(3) . . ?
 Ag07 Ag14 Ag16 124.49(2) . . ?
 Ag07 Ag14 Ag4 175.73(3) . . ?
 Ag5 Ag14 Ag16 66.00(2) . . ?
 Ag5 Ag14 Ag4 58.981(19) . . ?
 Ag16 Ag14 Ag4 59.376(18) . . ?
 C015 Ag14 Ag11 112.34(19) . . ?
 C015 Ag14 Ag13 107.11(19) . . ?
 C015 Ag14 Ag07 51.50(19) . . ?
 C015 Ag14 Ag5 152.26(19) . . ?
 C015 Ag14 Ag16 141.50(19) . . ?
 C015 Ag14 Ag4 124.5(2) . . ?
 C015 Ag14 C01J 107.4(3) . . ?
 C015 Ag14 C01X 113.6(3) . . ?
 C01J Ag14 Ag11 134.3(2) . . ?
 C01J Ag14 Ag13 92.0(2) . . ?
 C01J Ag14 Ag07 134.92(18) . . ?
 C01J Ag14 Ag5 93.1(2) . . ?
 C01J Ag14 Ag16 43.8(2) . . ?
 C01J Ag14 Ag4 45.82(18) . . ?
 C01J Ag14 C01X 94.2(2) . . ?
 C01X Ag14 Ag11 89.98(19) . . ?
 C01X Ag14 Ag13 134.6(2) . . ?
 C01X Ag14 Ag07 129.85(17) . . ?
 C01X Ag14 Ag5 44.6(2) . . ?
 C01X Ag14 Ag16 96.15(19) . . ?
 C01X Ag14 Ag4 48.64(17) . . ?
 Ag11 Ag13 Ag14 63.15(2) . . ?
 Ag11 Ag13 Ag7 61.50(2) . . ?
 Ag11 Ag13 Ag12 61.91(2) . . ?
 Ag11 Ag13 Ag07 63.74(2) . . ?
 Ag11 Ag13 Ag9 122.74(2) . . ?
 Ag11 Ag13 Ag16 96.39(2) . . ?
 Ag11 Ag13 Ag10 63.35(2) . . ?
 Ag11 Ag13 Cu2 122.89(3) . . ?
 Ag14 Ag13 Ag7 90.73(2) . . ?
 Ag14 Ag13 Ag12 124.45(2) . . ?
 Ag14 Ag13 Ag07 56.510(18) . . ?
 Ag14 Ag13 Ag9 137.01(3) . . ?
 Ag14 Ag13 Ag16 62.190(19) . . ?
 Ag14 Ag13 Ag10 105.07(2) . . ?
 Ag14 Ag13 Cu2 166.68(3) . . ?
 Ag7 Ag13 Ag12 56.111(19) . . ?
 Ag7 Ag13 Ag07 124.53(2) . . ?
 Ag7 Ag13 Ag9 131.02(2) . . ?
 Ag7 Ag13 Ag16 61.47(2) . . ?
 Ag7 Ag13 Ag10 105.40(3) . . ?
 Ag12 Ag13 Ag9 82.05(2) . . ?
 Ag07 Ag13 Ag12 103.94(2) . . ?
 Ag07 Ag13 Ag9 86.53(2) . . ?
 Ag16 Ag13 Ag12 116.90(2) . . ?
 Ag16 Ag13 Ag07 118.10(2) . . ?
 Ag16 Ag13 Ag9 140.60(2) . . ?
 Ag16 Ag13 Ag10 159.75(3) . . ?
 Ag10 Ag13 Ag12 55.35(2) . . ?
 Ag10 Ag13 Ag07 54.53(2) . . ?
 Ag10 Ag13 Ag9 59.58(2) . . ?
 Cu2 Ag13 Ag7 83.29(3) . . ?
 Cu2 Ag13 Ag12 61.18(3) . . ?
 Cu2 Ag13 Ag07 136.25(3) . . ?
 Cu2 Ag13 Ag9 52.28(3) . . ?
 Cu2 Ag13 Ag16 104.56(3) . . ?
 Cu2 Ag13 Ag10 88.02(3) . . ?
 C016 Ag13 Ag11 166.0(2) . . ?
 C016 Ag13 Ag14 130.7(2) . . ?
 C016 Ag13 Ag7 115.0(2) . . ?
 C016 Ag13 Ag12 104.5(2) . . ?
 C016 Ag13 Ag07 120.3(2) . . ?
 C016 Ag13 Ag9 47.8(2) . . ?
 C016 Ag13 Ag16 92.9(2) . . ?
 C016 Ag13 Ag10 107.0(2) . . ?
 C016 Ag13 Cu2 44.1(2) . . ?
 Ag11 Ag7 Ag13 55.432(18) . . ?
 Ag11 Ag7 Ag5 60.589(19) . . ?
 Ag11 Ag7 Ag16 91.28(2) . . ?
 Ag11 Ag7 Ag3 120.80(2) . . ?
 Ag13 Ag7 Ag5 89.74(2) . . ?
 Ag13 Ag7 Ag16 59.383(19) . . ?
 Ag13 Ag7 Ag3 118.39(2) . . ?
 Ag12 Ag7 Ag11 63.16(2) . . ?
 Ag12 Ag7 Ag13 64.71(2) . . ?
 Ag12 Ag7 Ag5 123.10(2) . . ?
 Ag12 Ag7 Ag16 123.32(3) . . ?
 Ag12 Ag7 Ag3 175.77(3) . . ?
 Ag5 Ag7 Ag16 66.40(2) . . ?
 Ag5 Ag7 Ag3 60.606(19) . . ?
 Ag16 Ag7 Ag3 59.340(19) . . ?
 C011 Ag7 Ag11 94.47(19) . . ?
 C011 Ag7 Ag13 134.5(2) . . ?
 C011 Ag7 Ag12 136.07(19) . . ?
 C011 Ag7 Ag5 44.8(2) . . ?
 C011 Ag7 Ag16 92.34(19) . . ?
 C011 Ag7 Ag3 44.33(19) . . ?
 C011 Ag7 C01S 91.9(2) . . ?
 C01P Ag7 Ag11 104.9(2) . . ?
 C01P Ag7 Ag13 110.2(2) . . ?
 C01P Ag7 Ag12 49.8(2) . . ?
 C01P Ag7 Ag5 143.0(2) . . ?
 C01P Ag7 Ag16 150.6(2) . . ?
 C01P Ag7 Ag3 126.2(2) . . ?
 C01P Ag7 C011 110.3(3) . . ?
 C01P Ag7 C01S 114.0(3) . . ?
 C01S Ag7 Ag11 135.4(2) . . ?
 C01S Ag7 Ag13 90.1(2) . . ?
 C01S Ag7 Ag12 131.08(16) . . ?
 C01S Ag7 Ag5 96.14(18) . . ?
 C01S Ag7 Ag16 44.3(2) . . ?
 C01S Ag7 Ag3 47.74(16) . . ?
 Ag10 Ag18 Ag11 53.370(17) . . ?
 Cu1 Ag18 Ag11 54.57(3) . . ?
 Cu1 Ag18 Ag10 86.77(3) . . ?
 P00Q Ag18 Ag11 162.52(5) . . ?
 P00Q Ag18 Ag10 143.84(6) . . ?
 P00Q Ag18 Cu1 114.37(6) . . ?
 P00Q Ag18 C012 107.37(18) . . ?
 P00Q Ag18 C01A 119.33(18) . . ?
 P00Q Ag18 C024 109.3(2) . . ?
 C012 Ag18 Ag11 74.20(17) . . ?
 C012 Ag18 Ag10 67.63(16) . . ?
 C012 Ag18 Cu1 42.77(18) . . ?
 C012 Ag18 C024 131.1(3) . . ?
 C019 Ag18 Ag11 63.1(2) . . ?
 C019 Ag18 Ag10 38.0(2) . . ?
 C019 Ag18 Cu1 114.9(2) . . ?
 C019 Ag18 P00Q 130.6(2) . . ?
 C019 Ag18 C012 105.6(3) . . ?
 C019 Ag18 C01A 98.6(3) . . ?
 C019 Ag18 C024 25.9(3) . . ?
 C01A Ag18 Ag11 43.22(18) . . ?
 C01A Ag18 Ag10 96.45(18) . . ?
 C01A Ag18 Cu1 44.4(2) . . ?
 C01A Ag18 C012 85.9(3) . . ?
 C01A Ag18 C024 102.9(3) . . ?
 C024 Ag18 Ag11 80.2(2) . . ?
 C024 Ag18 Ag10 63.6(2) . . ?
 C024 Ag18 Cu1 134.8(2) . . ?
 Ag11 Ag12 Ag13 52.823(17) . . ?
 Ag11 Ag12 Ag8 144.33(3) . . ?
 Ag11 Ag12 Cu2 108.94(3) . . ?
 Ag7 Ag12 Ag11 59.329(19) . . ?
 Ag7 Ag12 Ag13 59.18(2) . . ?
 Ag7 Ag12 Ag8 85.88(2) . . ?
 Ag7 Ag12 Cu2 82.22(3) . . ?
 Ag8 Ag12 Ag13 104.38(2) . . ?
 Ag8 Ag12 Cu2 54.07(3) . . ?
 Ag10 Ag12 Ag11 62.04(2) . . ?
 Ag10 Ag12 Ag13 60.69(2) . . ?
 Ag10 Ag12 Ag7 112.82(3) . . ?
 Ag10 Ag12 Ag8 136.22(3) . . ?
 Ag10 Ag12 Cu2 88.23(3) . . ?
 Cu2 Ag12 Ag13 56.27(3) . . ?
 C019 Ag12 Ag11 70.3(2) . . ?
 C019 Ag12 Ag13 101.4(2) . . ?
 C019 Ag12 Ag7 127.6(2) . . ?
 C019 Ag12 Ag8 145.3(2) . . ?
 C019 Ag12 Ag10 45.6(2) . . ?
 C019 Ag12 Cu2 129.9(2) . . ?
 C019 Ag12 C01F 98.1(3) . . ?
 C01F Ag12 Ag11 126.9(2) . . ?
 C01F Ag12 Ag13 81.6(2) . . ?
 C01F Ag12 Ag7 122.6(2) . . ?
 C01F Ag12 Ag8 63.7(2) . . ?
 C01F Ag12 Ag10 73.1(2) . . ?
 C01F Ag12 Cu2 40.3(2) . . ?
 C01P Ag12 Ag11 104.2(2) . . ?
 C01P Ag12 Ag13 107.9(2) . . ?
 C01P Ag12 Ag7 52.9(2) . . ?
 C01P Ag12 Ag8 52.4(2) . . ?
 C01P Ag12 Ag10 165.4(2) . . ?
 C01P Ag12 Cu2 92.3(2) . . ?
 C01P Ag12 C019 137.4(3) . . ?
 C01P Ag12 C01F 115.9(3) . . ?
 Ag11 Ag07 Ag13 52.316(17) . . ?
 Ag11 Ag07 Ag19 103.14(2) . . ?
 Ag11 Ag07 Cu1 55.64(3) . . ?
 Ag14 Ag07 Ag11 59.44(2) . . ?
 Ag14 Ag07 Ag13 58.229(19) . . ?
 Ag14 Ag07 Ag19 81.10(2) . . ?
 Ag14 Ag07 Cu1 79.96(3) . . ?
 Ag13 Ag07 Ag19 138.79(2) . . ?
 Ag10 Ag07 Ag11 61.59(2) . . ?
 Ag10 Ag07 Ag14 112.59(3) . . ?
 Ag10 Ag07 Ag13 61.30(2) . . ?
 Ag10 Ag07 Ag19 142.44(3) . . ?
 Ag10 Ag07 Cu1 92.28(3) . . ?
 Cu1 Ag07 Ag13 107.44(3) . . ?
 Cu1 Ag07 Ag19 54.41(3) . . ?
 C012 Ag07 Ag11 81.7(2) . . ?
 C012 Ag07 Ag14 119.64(19) . . ?
 C012 Ag07 Ag13 129.1(2) . . ?
 C012 Ag07 Ag19 63.92(19) . . ?
 C012 Ag07 Ag10 79.42(19) . . ?
 C012 Ag07 Cu1 39.74(19) . . ?
 C015 Ag07 Ag11 107.9(2) . . ?
 C015 Ag07 Ag14 51.8(2) . . ?
 C015 Ag07 Ag13 101.29(19) . . ?
 C015 Ag07 Ag19 50.29(18) . . ?
 C015 Ag07 Ag10 162.55(19) . . ?
 C015 Ag07 Cu1 92.1(2) . . ?
 C015 Ag07 C012 114.1(3) . . ?
 C015 Ag07 C1 133.7(3) . . ?
 C1 Ag07 Ag11 103.2(3) . . ?
 C1 Ag07 Ag14 127.6(2) . . ?
 C1 Ag07 Ag13 72.1(2) . . ?
 C1 Ag07 Ag19 148.6(2) . . ?
 C1 Ag07 Ag10 45.7(3) . . ?
 C1 Ag07 Cu1 134.0(2) . . ?
 C1 Ag07 C012 103.6(3) . . ?
 Ag11 Ag5 Ag14 59.435(19) . . ?
 Ag11 Ag5 Ag17 74.742(19) . . ?
 Ag11 Ag5 Ag16 85.57(2) . . ?
 Ag11 Ag5 Ag4 124.72(3) . . ?
 Ag11 Ag5 Ag3 124.51(2) . . ?
 Ag14 Ag5 Ag17 82.11(2) . . ?
 Ag14 Ag5 Ag16 57.559(18) . . ?
 Ag14 Ag5 Ag4 65.69(2) . . ?
 Ag14 Ag5 Ag3 115.26(2) . . ?
 Ag7 Ag5 Ag11 58.899(18) . . ?
 Ag7 Ag5 Ag14 88.87(2) . . ?
 Ag7 Ag5 Ag17 130.17(3) . . ?
 Ag7 Ag5 Ag16 57.718(18) . . ?
 Ag7 Ag5 Ag4 115.82(2) . . ?
 Ag7 Ag5 Ag3 66.040(19) . . ?
 Ag17 Ag5 Ag16 139.60(3) . . ?
 Ag17 Ag5 Ag3 158.34(3) . . ?
 Ag4 Ag5 Ag17 104.62(2) . . ?
 Ag4 Ag5 Ag16 58.978(18) . . ?
 Ag4 Ag5 Ag3 73.73(2) . . ?
 Ag3 Ag5 Ag16 58.654(18) . . ?
 C011 Ag5 Ag11 101.4(2) . . ?
 C011 Ag5 Ag14 143.5(2) . . ?
 C011 Ag5 Ag7 55.5(2) . . ?
 C011 Ag5 Ag17 125.2(2) . . ?
 C011 Ag5 Ag16 92.7(2) . . ?
 C011 Ag5 Ag4 119.6(2) . . ?
 C011 Ag5 Ag3 47.1(2) . . ?
 C011 Ag5 C01X 158.5(3) . . ?
 C01X Ag5 Ag11 98.1(2) . . ?
 C01X Ag5 Ag14 56.4(2) . . ?
 C01X Ag5 Ag7 145.2(2) . . ?
 C01X Ag5 Ag17 52.1(2) . . ?
 C01X Ag5 Ag16 97.9(2) . . ?
 C01X Ag5 Ag4 53.2(2) . . ?
 C01X Ag5 Ag3 125.5(2) . . ?
 Cu1 Ag19 Ag07 62.36(3) . . ?
 P00R Ag19 Ag07 138.57(5) . . ?
 P00R Ag19 Cu1 123.20(6) . . ?
 P00R Ag19 C01C 111.8(2) . . ?
 C013 Ag19 Ag07 103.31(19) . . ?
 C013 Ag19 Cu1 43.9(2) . . ?
 C013 Ag19 P00R 102.05(19) . . ?
 C013 Ag19 C015 116.8(3) . . ?
 C013 Ag19 C01C 139.1(3) . . ?
 C015 Ag19 Ag07 46.70(19) . . ?
 C015 Ag19 Cu1 95.9(2) . . ?
 C015 Ag19 P00R 138.5(2) . . ?
 C015 Ag19 C01C 26.9(3) . . ?
 C01C Ag19 Ag07 65.23(17) . . ?
 C01C Ag19 Cu1 122.16(18) . . ?
 Ag10 Ag9 Ag13 53.895(18) . . ?
 Cu2 Ag9 Ag13 54.52(3) . . ?
 Cu2 Ag9 Ag10 85.61(3) . . ?
 P00S Ag9 Ag13 168.26(6) . . ?
 P00S Ag9 Ag10 135.74(6) . . ?
 P00S Ag9 Cu2 115.54(6) . . ?
 P00S Ag9 C016 126.49(19) . . ?
 P00S Ag9 C01F 103.03(18) . . ?
 C016 Ag9 Ag13 42.63(18) . . ?
 C016 Ag9 Ag10 96.24(19) . . ?
 C016 Ag9 Cu2 44.3(2) . . ?
 C016 Ag9 C01F 85.7(3) . . ?
 C01F Ag9 Ag13 74.01(17) . . ?
 C01F Ag9 Ag10 65.45(16) . . ?
 C01F Ag9 Cu2 42.8(2) . . ?
 C1 Ag9 Ag13 65.3(2) . . ?
 C1 Ag9 Ag10 39.6(2) . . ?
 C1 Ag9 Cu2 116.4(2) . . ?
 C1 Ag9 P00S 126.1(2) . . ?
 C1 Ag9 C016 100.8(3) . . ?
 C1 Ag9 C01F 105.0(3) . . ?
 Cu1 Ag17 Ag5 97.75(3) . . ?
 P00P Ag17 Ag5 101.32(5) . . ?
 P00P Ag17 Cu1 142.43(6) . . ?
 P00P Ag17 C01A 107.9(2) . . ?
 P00P Ag17 C01X 115.3(2) . . ?
 C013 Ag17 Ag5 126.57(19) . . ?
 C013 Ag17 Cu1 44.2(2) . . ?
 C013 Ag17 P00P 131.93(19) . . ?
 C013 Ag17 C01A 85.7(3) . . ?
 C013 Ag17 C01X 100.1(3) . . ?
 C01A Ag17 Ag5 81.03(18) . . ?
 C01A Ag17 Cu1 44.0(2) . . ?
 C01X Ag17 Ag5 42.1(2) . . ?
 C01X Ag17 Cu1 100.60(19) . . ?
 C01X Ag17 C01A 112.2(3) . . ?
 Ag14 Ag16 Ag5 56.442(18) . . ?
 Ag14 Ag16 Ag15 127.53(2) . . ?
 Ag14 Ag16 Ag4 64.818(19) . . ?
 Ag14 Ag16 Ag3 115.18(2) . . ?
 Ag13 Ag16 Ag14 57.901(18) . . ?
 Ag13 Ag16 Ag7 59.148(19) . . ?
 Ag13 Ag16 Ag5 83.80(2) . . ?
 Ag13 Ag16 Ag15 71.855(19) . . ?
 Ag13 Ag16 Ag4 122.23(2) . . ?
 Ag13 Ag16 Ag3 124.57(3) . . ?
 Ag7 Ag16 Ag14 87.02(2) . . ?
 Ag7 Ag16 Ag5 55.879(18) . . ?
 Ag7 Ag16 Ag15 79.27(2) . . ?
 Ag7 Ag16 Ag4 112.99(2) . . ?
 Ag7 Ag16 Ag3 65.79(2) . . ?
 Ag15 Ag16 Ag5 135.15(3) . . ?
 Ag15 Ag16 Ag4 164.41(3) . . ?
 Ag15 Ag16 Ag3 104.62(2) . . ?
 Ag4 Ag16 Ag5 57.941(18) . . ?
 Ag4 Ag16 Ag3 73.74(2) . . ?
 Ag3 Ag16 Ag5 59.695(18) . . ?
 C01J Ag16 Ag14 54.7(2) . . ?
 C01J Ag16 Ag13 98.6(2) . . ?
 C01J Ag16 Ag7 141.2(2) . . ?
 C01J Ag16 Ag5 93.1(2) . . ?
 C01J Ag16 Ag15 126.7(2) . . ?
 C01J Ag16 Ag4 49.1(2) . . ?
 C01J Ag16 Ag3 121.7(2) . . ?
 C01J Ag16 C01S 161.4(3) . . ?
 C01S Ag16 Ag14 143.0(2) . . ?
 C01S Ag16 Ag13 98.4(2) . . ?
 C01S Ag16 Ag7 56.0(2) . . ?
 C01S Ag16 Ag5 96.16(19) . . ?
 C01S Ag16 Ag15 52.99(19) . . ?
 C01S Ag16 Ag4 124.9(2) . . ?
 C01S Ag16 Ag3 51.95(19) . . ?
 Cu2 Ag15 Ag16 103.46(3) . . ?
 P00T Ag15 Ag16 99.47(6) . . ?
 P00T Ag15 Cu2 140.21(6) . . ?
 P00T Ag15 C016 107.0(2) . . ?
 P00T Ag15 C01S 111.6(2) . . ?
 C016 Ag15 Ag16 85.49(18) . . ?
 C016 Ag15 Cu2 44.2(2) . . ?
 C01S Ag15 Ag16 43.7(2) . . ?
 C01S Ag15 Cu2 107.48(19) . . ?
 C01S Ag15 C016 119.1(3) . . ?
 C03D Ag15 Ag16 132.47(18) . . ?
 C03D Ag15 Cu2 44.2(2) . . ?
 C03D Ag15 P00T 127.77(19) . . ?
 C03D Ag15 C016 85.3(3) . . ?
 C03D Ag15 C01S 104.7(3) . . ?
 Cu2 Ag8 Ag12 63.43(3) . . ?
 P00U Ag8 Ag12 130.25(6) . . ?
 P00U Ag8 Cu2 125.71(7) . . ?
 P00U Ag8 C01Q 110.05(19) . . ?
 C01P Ag8 Ag12 46.5(2) . . ?
 C01P Ag8 Cu2 95.4(2) . . ?
 C01P Ag8 P00U 133.5(2) . . ?
 C01P Ag8 C01Q 26.7(3) . . ?
 C01Q Ag8 Ag12 69.19(18) . . ?
 C01Q Ag8 Cu2 121.90(18) . . ?
 C03D Ag8 Ag12 103.70(19) . . ?
 C03D Ag8 Cu2 45.2(2) . . ?
 C03D Ag8 P00U 112.7(2) . . ?
 C03D Ag8 C01P 111.9(3) . . ?
 C03D Ag8 C01Q 126.5(3) . . ?
 Ag5 Ag4 Ag14 55.332(18) . . ?
 Ag5 Ag4 Ag16 63.080(19) . . ?
 Ag16 Ag4 Ag14 55.806(17) . . ?
 Ag2 Ag4 Ag14 141.45(3) . . ?
 Ag2 Ag4 Ag5 94.29(3) . . ?
 Ag2 Ag4 Ag16 90.98(2) . . ?
 C01D Ag4 Ag14 60.74(17) . . ?
 C01D Ag4 Ag5 69.89(19) . . ?
 C01D Ag4 Ag16 114.65(17) . . ?
 C01D Ag4 Ag2 136.12(19) . . ?
 C01J Ag4 Ag14 48.71(18) . . ?
 C01J Ag4 Ag5 92.3(2) . . ?
 C01J Ag4 Ag16 42.3(2) . . ?
 C01J Ag4 Ag2 120.2(2) . . ?
 C01J Ag4 C01D 101.6(3) . . ?
 C01J Ag4 C01X 97.7(3) . . ?
 C01J Ag4 C01Y 27.7(3) . . ?
 C01X Ag4 Ag14 49.28(18) . . ?
 C01X Ag4 Ag5 43.0(2) . . ?
 C01X Ag4 Ag16 93.67(18) . . ?
 C01X Ag4 Ag2 125.4(2) . . ?
 C01X Ag4 C01D 27.0(3) . . ?
 C01X Ag4 C01Y 105.1(3) . . ?
 C01Y Ag4 Ag14 63.41(17) . . ?
 C01Y Ag4 Ag5 116.10(18) . . ?
 C01Y Ag4 Ag16 69.30(18) . . ?
 C01Y Ag4 Ag2 127.10(17) . . ?
 C01Y Ag4 C01D 96.0(3) . . ?
 C02M Ag4 Ag14 169.4(3) . . ?
 C02M Ag4 Ag5 126.2(3) . . ?
 C02M Ag4 Ag16 134.8(3) . . ?
 C02M Ag4 Ag2 47.6(3) . . ?
 C02M Ag4 C01D 109.1(3) . . ?
 C02M Ag4 C01J 136.8(3) . . ?
 C02M Ag4 C01X 123.2(3) . . ?
 C02M Ag4 C01Y 117.4(3) . . ?
 Ag5 Ag3 Ag7 53.354(17) . . ?
 Ag16 Ag3 Ag7 54.865(18) . . ?
 Ag16 Ag3 Ag5 61.651(19) . . ?
 Ag2 Ag3 Ag7 139.01(3) . . ?
 Ag2 Ag3 Ag5 92.67(3) . . ?
 Ag2 Ag3 Ag16 90.86(3) . . ?
 C011 Ag3 Ag7 47.34(19) . . ?
 C011 Ag3 Ag5 41.3(2) . . ?
 C011 Ag3 Ag16 90.9(2) . . ?
 C011 Ag3 Ag2 123.0(2) . . ?
 C011 Ag3 C01I 28.0(3) . . ?
 C011 Ag3 C01S 95.8(3) . . ?
 C011 Ag3 C02N 100.3(3) . . ?
 C01I Ag3 Ag7 66.74(19) . . ?
 C01I Ag3 Ag5 67.4(2) . . ?
 C01I Ag3 Ag16 117.6(2) . . ?
 C01I Ag3 Ag2 125.67(17) . . ?
 C01I Ag3 C02N 101.0(3) . . ?
 C01S Ag3 Ag7 48.64(18) . . ?
 C01S Ag3 Ag5 90.78(19) . . ?
 C01S Ag3 Ag16 42.3(2) . . ?
 C01S Ag3 Ag2 121.5(2) . . ?
 C01S Ag3 C01I 109.3(3) . . ?
 C01S Ag3 C02N 27.2(3) . . ?
 C01T Ag3 Ag7 170.9(3) . . ?
 C01T Ag3 Ag5 135.8(3) . . ?
 C01T Ag3 Ag16 125.9(3) . . ?
 C01T Ag3 Ag2 48.0(3) . . ?
 C01T Ag3 C011 138.0(3) . . ?
 C01T Ag3 C01I 115.3(3) . . ?
 C01T Ag3 C01S 124.5(3) . . ?
 C01T Ag3 C02N 110.6(3) . . ?
 C02N Ag3 Ag7 60.55(19) . . ?
 C02N Ag3 Ag5 111.97(19) . . ?
 C02N Ag3 Ag16 69.4(2) . . ?
 C02N Ag3 Ag2 133.02(19) . . ?
 Ag4 Ag2 Ag1 121.90(3) . . ?
 Ag3 Ag2 Ag4 85.70(3) . . ?
 Ag3 Ag2 Ag1 152.20(4) . . ?
 C01T Ag2 Ag4 137.1(3) . . ?
 C01T Ag2 Ag3 51.8(3) . . ?
 C01T Ag2 Ag1 100.9(3) . . ?
 C01T Ag2 C02M 169.6(4) . . ?
 C02M Ag2 Ag4 51.9(3) . . ?
 C02M Ag2 Ag3 135.8(3) . . ?
 C02M Ag2 Ag1 70.6(3) . . ?
 F03F Sb0I F03F 180.0(5) 2_667 . ?
 F03F Sb0I F083 87.7(4) 2_667 . ?
 F03F Sb0I F083 87.7(4) . 2_667 ?
 F03F Sb0I F083 92.3(4) . . ?
 F03F Sb0I F083 92.3(4) 2_667 2_667 ?
 F083 Sb0I F083 180.0(9) 2_667 . ?
 F094 Sb0I F03F 89.2(6) 2_667 . ?
 F094 Sb0I F03F 90.8(6) . . ?
 F094 Sb0I F03F 90.8(6) 2_667 2_667 ?
 F094 Sb0I F03F 89.2(6) . 2_667 ?
 F094 Sb0I F083 89.2(8) . . ?
 F094 Sb0I F083 90.8(8) . 2_667 ?
 F094 Sb0I F083 90.8(8) 2_667 . ?
 F094 Sb0I F083 89.2(8) 2_667 2_667 ?
 F094 Sb0I F094 180.0 . 2_667 ?
 F010 Sb0J F06R 89.1(4) . . ?
 F03R Sb0J F010 90.0(4) . . ?
 F03R Sb0J F06R 88.1(5) . . ?
 F05I Sb0J F010 91.0(4) . . ?
 F05I Sb0J F03R 179.0(5) . . ?
 F05I Sb0J F05K 90.0(5) . . ?
 F05I Sb0J F06R 91.8(6) . . ?
 F05I Sb0J F078 89.5(6) . . ?
 F05K Sb0J F010 178.9(5) . . ?
 F05K Sb0J F03R 89.1(4) . . ?
 F05K Sb0J F06R 91.4(5) . . ?
 F078 Sb0J F010 90.0(5) . . ?
 F078 Sb0J F03R 90.6(5) . . ?
 F078 Sb0J F05K 89.4(6) . . ?
 F078 Sb0J F06R 178.5(6) . . ?
 P00V Ag1 Ag2 95.24(6) . . ?
 P00X Ag1 Ag2 102.72(7) . . ?
 P00X Ag1 P00V 155.65(9) . . ?
 Ag11 Ag10 Ag18 63.814(19) . . ?
 Ag11 Ag10 Ag9 120.00(3) . . ?
 Ag13 Ag10 Ag11 53.649(18) . . ?
 Ag13 Ag10 Ag18 117.27(3) . . ?
 Ag13 Ag10 Ag9 66.53(2) . . ?
 Ag12 Ag10 Ag11 61.79(2) . . ?
 Ag12 Ag10 Ag13 63.96(2) . . ?
 Ag12 Ag10 Ag18 92.20(3) . . ?
 Ag12 Ag10 Ag9 89.94(2) . . ?
 Ag07 Ag10 Ag11 63.91(2) . . ?
 Ag07 Ag10 Ag13 64.17(2) . . ?
 Ag07 Ag10 Ag18 85.89(2) . . ?
 Ag07 Ag10 Ag12 119.85(3) . . ?
 Ag07 Ag10 Ag9 95.78(3) . . ?
 Ag9 Ag10 Ag18 176.19(3) . . ?
 C019 Ag10 Ag11 73.8(2) . . ?
 C019 Ag10 Ag13 113.1(2) . . ?
 C019 Ag10 Ag18 46.7(2) . . ?
 C019 Ag10 Ag12 55.4(2) . . ?
 C019 Ag10 Ag07 127.5(2) . . ?
 C019 Ag10 Ag9 133.1(2) . . ?
 C1 Ag10 Ag11 115.0(2) . . ?
 C1 Ag10 Ag13 78.0(2) . . ?
 C1 Ag10 Ag18 129.6(2) . . ?
 C1 Ag10 Ag12 133.9(2) . . ?
 C1 Ag10 Ag07 56.5(2) . . ?
 C1 Ag10 Ag9 49.7(2) . . ?
 C1 Ag10 C019 168.9(3) . . ?
 Ag11 Cu1 Ag07 62.12(3) . . ?
 Ag18 Cu1 Ag11 72.84(3) . . ?
 Ag18 Cu1 Ag07 90.89(3) . . ?
 Ag18 Cu1 Ag19 136.91(4) . . ?
 Ag18 Cu1 Ag17 122.82(5) . . ?
 Ag19 Cu1 Ag11 116.29(4) . . ?
 Ag19 Cu1 Ag07 63.24(3) . . ?
 Ag17 Cu1 Ag11 81.64(3) . . ?
 Ag17 Cu1 Ag07 120.62(4) . . ?
 Ag17 Cu1 Ag19 100.25(4) . . ?
 C012 Cu1 Ag11 95.6(2) . . ?
 C012 Cu1 Ag18 62.4(2) . . ?
 C012 Cu1 Ag07 52.3(2) . . ?
 C012 Cu1 Ag19 74.7(2) . . ?
 C012 Cu1 Ag17 172.5(2) . . ?
 C012 Cu1 C013 122.1(3) . . ?
 C012 Cu1 C01A 121.1(3) . . ?
 C013 Cu1 Ag11 130.8(2) . . ?
 C013 Cu1 Ag18 150.2(2) . . ?
 C013 Cu1 Ag07 115.3(2) . . ?
 C013 Cu1 Ag19 56.0(2) . . ?
 C013 Cu1 Ag17 56.7(2) . . ?
 C013 Cu1 C01A 114.9(3) . . ?
 C01A Cu1 Ag11 52.8(2) . . ?
 C01A Cu1 Ag18 61.2(2) . . ?
 C01A Cu1 Ag07 113.8(2) . . ?
 C01A Cu1 Ag19 159.2(2) . . ?
 C01A Cu1 Ag17 62.5(2) . . ?
 Ag13 Cu2 Ag12 62.55(3) . . ?
 Ag9 Cu2 Ag13 73.20(3) . . ?
 Ag9 Cu2 Ag12 93.37(3) . . ?
 Ag15 Cu2 Ag13 76.42(3) . . ?
 Ag15 Cu2 Ag12 115.26(4) . . ?
 Ag15 Cu2 Ag9 120.85(5) . . ?
 Ag8 Cu2 Ag13 117.27(4) . . ?
 Ag8 Cu2 Ag12 62.50(3) . . ?
 Ag8 Cu2 Ag9 136.79(5) . . ?
 Ag8 Cu2 Ag15 102.20(4) . . ?
 C016 Cu2 Ag13 52.3(2) . . ?
 C016 Cu2 Ag12 113.9(2) . . ?
 C016 Cu2 Ag9 60.2(2) . . ?
 C016 Cu2 Ag15 61.0(2) . . ?
 C016 Cu2 Ag8 160.6(3) . . ?
 C01F Cu2 Ag13 95.6(2) . . ?
 C01F Cu2 Ag12 53.9(2) . . ?
 C01F Cu2 Ag9 62.5(3) . . ?
 C01F Cu2 Ag15 169.0(2) . . ?
 C01F Cu2 Ag8 74.6(3) . . ?
 C01F Cu2 C016 120.0(3) . . ?
 C01F Cu2 C03D 125.0(4) . . ?
 C03D Cu2 Ag13 127.7(2) . . ?
 C03D Cu2 Ag12 113.3(2) . . ?
 C03D Cu2 Ag9 151.3(2) . . ?
 C03D Cu2 Ag15 58.0(2) . . ?
 C03D Cu2 Ag8 57.0(2) . . ?
 C03D Cu2 C016 113.7(3) . . ?
 F7 Sb2 F2 175.7(8) . . ?
 F7 Sb2 F10 89.5(7) . . ?
 F7 Sb2 F5 87.6(7) . . ?
 F7 Sb2 F9 93.7(8) . . ?
 F10 Sb2 F2 89.8(7) . . ?
 F10 Sb2 F5 90.8(8) . . ?
 F5 Sb2 F2 88.1(7) . . ?
 F9 Sb2 F2 90.6(8) . . ?
 F9 Sb2 F10 88.6(7) . . ?
 F9 Sb2 F5 178.6(9) . . ?
 F12 Sb2 F2 89.6(7) . . ?
 F12 Sb2 F7 91.2(7) . . ?
 F12 Sb2 F10 177.0(9) . . ?
 F12 Sb2 F5 92.0(8) . . ?
 F12 Sb2 F9 88.5(8) . . ?
 C014 P00P Ag17 114.2(3) . . ?
 C014 P00P C02E 106.8(4) . . ?
 C014 P00P C031 102.8(4) . . ?
 C02E P00P Ag17 112.4(3) . . ?
 C02E P00P C031 103.7(4) . . ?
 C031 P00P Ag17 115.8(3) . . ?
 C028 P00Q Ag18 115.2(3) . . ?
 C028 P00Q C02T 104.2(4) . . ?
 C02T P00Q Ag18 110.0(3) . . ?
 C03H P00Q Ag18 117.2(3) . . ?
 C03H P00Q C028 102.8(4) . . ?
 C03H P00Q C02T 106.2(4) . . ?
 C026 P00R Ag19 111.0(3) . . ?
 C036 P00R Ag19 115.6(3) . . ?
 C036 P00R C026 107.2(4) . . ?
 C036 P00R C03C 101.6(4) . . ?
 C03C P00R Ag19 115.5(3) . . ?
 C03C P00R C026 104.8(4) . . ?
 C02H P00S Ag9 110.8(3) . . ?
 C02H P00S C043 106.0(5) . . ?
 C03A P00S Ag9 121.0(3) . . ?
 C03A P00S C02H 103.1(4) . . ?
 C03A P00S C043 103.9(4) . . ?
 C043 P00S Ag9 110.8(3) . . ?
 C02C P00T Ag15 115.0(3) . . ?
 C03E P00T Ag15 116.5(3) . . ?
 C03E P00T C02C 102.0(4) . . ?
 C03Z P00T Ag15 111.3(3) . . ?
 C03Z P00T C02C 104.9(4) . . ?
 C03Z P00T C03E 106.1(5) . . ?
 C033 P00U Ag8 113.2(3) . . ?
 C033 P00U C06A 106.7(5) . . ?
 C033 P00U C06B 107.3(5) . . ?
 C06A P00U Ag8 114.5(4) . . ?
 C06A P00U C06B 104.5(4) . . ?
 C06B P00U Ag8 110.1(3) . . ?
 C021 P00V Ag1 117.6(3) . . ?
 C03V P00V Ag1 111.8(3) . . ?
 C03V P00V C021 104.0(5) . . ?
 C05V P00V Ag1 112.5(4) . . ?
 C05V P00V C021 103.9(4) . . ?
 C05V P00V C03V 106.1(4) . . ?
 C04N P00X Ag1 117.4(3) . . ?
 C062 P00X Ag1 111.9(4) . . ?
 C062 P00X C04N 104.0(5) . . ?
 C06M P00X Ag1 110.5(4) . . ?
 C06M P00X C04N 105.3(6) . . ?
 C06M P00X C062 107.0(6) . . ?
 C018 C00Y C00Z 121.0(7) . . ?
 C018 C00Y C02P 118.7(8) . . ?
 C02P C00Y C00Z 120.3(8) . . ?
 C01A C00Z C00Y 176.8(8) . . ?
 Ag5 C011 Ag7 79.6(3) . . ?
 Ag5 C011 Ag3 91.6(3) . . ?
 Ag3 C011 Ag7 88.3(3) . . ?
 C01I C011 Ag7 126.0(6) . . ?
 C01I C011 Ag5 154.3(7) . . ?
 C01I C011 Ag3 88.0(6) . . ?
 Ag07 C012 Ag18 113.7(3) . . ?
 Cu1 C012 Ag18 74.9(3) . . ?
 Cu1 C012 Ag07 88.0(3) . . ?
 C01E C012 Ag18 100.0(6) . . ?
 C01E C012 Ag07 103.8(5) . . ?
 C01E C012 Cu1 168.3(6) . . ?
 Ag19 C013 Ag17 130.0(3) . . ?
 Cu1 C013 Ag19 80.1(3) . . ?
 Cu1 C013 Ag17 79.0(3) . . ?
 C02Z C013 Ag19 113.0(7) . . ?
 C02Z C013 Ag17 98.4(6) . . ?
 C02Z C013 Cu1 163.3(7) . . ?
 C01V C014 P00P 110.7(6) . . ?
 Ag14 C015 Ag19 110.9(3) . . ?
 Ag07 C015 Ag14 76.7(3) . . ?
 Ag07 C015 Ag19 83.0(2) . . ?
 C01C C015 Ag14 153.9(6) . . ?
 C01C C015 Ag07 125.2(6) . . ?
 C01C C015 Ag19 87.7(5) . . ?
 Ag13 C016 Ag9 89.6(3) . . ?
 Ag13 C016 Ag15 93.3(3) . . ?
 Ag9 C016 Ag15 149.7(4) . . ?
 Cu2 C016 Ag13 83.6(3) . . ?
 Cu2 C016 Ag9 75.5(3) . . ?
 Cu2 C016 Ag15 74.9(3) . . ?
 C01B C016 Ag13 101.7(6) . . ?
 C01B C016 Ag9 97.1(6) . . ?
 C01B C016 Ag15 111.7(6) . . ?
 C01B C016 Cu2 171.0(8) . . ?
 C02X C017 C01Z 120.7(8) . . ?
 C04C C017 C01Z 122.0(8) . . ?
 C04C C017 C02X 117.3(8) . . ?
 C032 C018 C00Y 120.3(7) . . ?
 Ag12 C019 Ag18 135.7(4) . . ?
 Ag10 C019 Ag18 95.3(3) . . ?
 Ag10 C019 Ag12 78.9(3) . . ?
 C024 C019 Ag18 89.7(6) . . ?
 C024 C019 Ag12 105.1(7) . . ?
 C024 C019 Ag10 167.7(8) . . ?
 Ag11 C01A Ag18 87.7(2) . . ?
 Ag11 C01A Ag17 98.2(3) . . ?
 Ag18 C01A Ag17 146.2(4) . . ?
 Cu1 C01A Ag11 82.6(3) . . ?
 Cu1 C01A Ag18 74.4(3) . . ?
 Cu1 C01A Ag17 73.4(2) . . ?
 C00Z C01A Ag11 99.8(6) . . ?
 C00Z C01A Ag18 100.7(6) . . ?
 C00Z C01A Ag17 110.8(6) . . ?
 C00Z C01A Cu1 174.6(7) . . ?
 C016 C01B C01L 177.6(9) . . ?
 C015 C01C Ag19 65.4(5) . . ?
 C015 C01C C023 175.8(9) . . ?
 C023 C01C Ag19 118.2(5) . . ?
 C01G C01D Ag4 114.6(5) . . ?
 C01X C01D Ag4 65.7(5) . . ?
 C01X C01D C01G 178.7(10) . . ?
 C012 C01E C029 177.5(8) . . ?
 Ag12 C01F Ag9 115.2(3) . . ?
 Cu2 C01F Ag12 85.8(3) . . ?
 Cu2 C01F Ag9 74.8(3) . . ?
 C01Z C01F Ag12 103.2(5) . . ?
 C01Z C01F Ag9 99.2(6) . . ?
 C01Z C01F Cu2 170.8(7) . . ?
 C02W C01G C01D 119.9(8) . . ?
 C02W C01G C04S 120.4(8) . . ?
 C04S C01G C01D 119.6(8) . . ?
 C027 C01H C02N 119.2(8) . . ?
 C02J C01H C027 119.1(8) . . ?
 C02J C01H C02N 121.7(8) . . ?
 C011 C01I Ag3 64.0(5) . . ?
 C011 C01I C01N 175.7(9) . . ?
 C01N C01I Ag3 119.6(6) . . ?
 Ag16 C01J Ag14 81.5(3) . . ?
 Ag16 C01J Ag4 88.6(3) . . ?
 Ag4 C01J Ag14 85.5(2) . . ?
 C01Y C01J Ag14 113.0(6) . . ?
 C01Y C01J Ag16 165.3(6) . . ?
 C01Y C01J Ag4 90.4(6) . . ?
 C029 C01K C02Y 120.8(8) . . ?
 C022 C01L C01B 120.4(7) . . ?
 C02L C01L C01B 120.6(7) . . ?
 C02L C01L C022 118.6(8) . . ?
 C026 C01M C037 114.0(7) . . ?
 C025 C01N C01I 121.9(8) . . ?
 C04L C01N C01I 120.9(8) . . ?
 C04L C01N C025 117.3(8) . . ?
 Ag07 C1 Ag9 135.0(4) . . ?
 Ag10 C1 Ag07 77.8(3) . . ?
 Ag10 C1 Ag9 90.7(4) . . ?
 C01U C1 Ag07 108.2(7) . . ?
 C01U C1 Ag9 92.3(6) . . ?
 C01U C1 Ag10 167.5(8) . . ?
 Ag7 C01P Ag8 114.6(4) . . ?
 Ag12 C01P Ag7 77.3(3) . . ?
 Ag12 C01P Ag8 81.1(3) . . ?
 C01Q C01P Ag7 139.1(7) . . ?
 C01Q C01P Ag12 141.7(7) . . ?
 C01Q C01P Ag8 89.2(6) . . ?
 C01P C01Q Ag8 64.0(5) . . ?
 C01P C01Q C02A 172.3(9) . . ?
 C02A C01Q Ag8 122.4(5) . . ?
 C027 C01R C02B 120.0(9) . . ?
 Ag16 C01S Ag7 79.7(3) . . ?
 Ag16 C01S Ag15 83.4(3) . . ?
 Ag16 C01S Ag3 85.7(3) . . ?
 Ag15 C01S Ag7 101.7(3) . . ?
 Ag15 C01S Ag3 166.8(4) . . ?
 Ag3 C01S Ag7 83.6(2) . . ?
 C02N C01S Ag7 105.4(6) . . ?
 C02N C01S Ag16 167.8(7) . . ?
 C02N C01S Ag15 106.0(6) . . ?
 C02N C01S Ag3 83.9(5) . . ?
 Ag2 C01T Ag3 80.2(3) . . ?
 C03N C01T Ag3 126.8(8) . . ?
 C03N C01T Ag2 150.2(8) . . ?
 C1 C01U C04P 173.7(10) . . ?
 C014 C01V C01W 114.2(7) . . ?
 C02G C01W C01V 111.8(7) . . ?
 Ag5 C01X Ag14 79.1(2) . . ?
 Ag5 C01X Ag17 85.8(3) . . ?
 Ag5 C01X Ag4 83.8(3) . . ?
 Ag17 C01X Ag14 106.8(3) . . ?
 Ag4 C01X Ag14 82.1(2) . . ?
 Ag4 C01X Ag17 164.7(4) . . ?
 C01D C01X Ag14 105.1(6) . . ?
 C01D C01X Ag5 169.6(7) . . ?
 C01D C01X Ag17 101.9(6) . . ?
 C01D C01X Ag4 87.3(5) . . ?
 C01J C01Y Ag4 61.9(5) . . ?
 C01J C01Y C02D 178.6(8) . . ?
 C02D C01Y Ag4 119.1(6) . . ?
 C01F C01Z C017 177.5(8) . . ?
 C025 C020 C02S 121.2(9) . . ?
 C02G C021 P00V 114.8(7) . . ?
 C03S C022 C01L 120.8(8) . . ?
 C039 C023 C01C 123.7(9) . . ?
 C039 C023 C04G 117.5(9) . . ?
 C04G C023 C01C 118.8(8) . . ?
 C019 C024 Ag18 64.3(5) . . ?
 C019 C024 C02U 174.1(10) . . ?
 C02U C024 Ag18 118.4(6) . . ?
 C020 C025 C01N 121.9(8) . . ?
 C01M C026 P00R 112.3(5) . . ?
 C01R C027 C01H 121.5(9) . . ?
 C03L C028 P00Q 121.9(7) . . ?
 C03U C028 P00Q 119.6(7) . . ?
 C03U C028 C03L 118.4(8) . . ?
 C01K C029 C01E 122.0(7) . . ?
 C02Q C029 C01E 120.8(7) . . ?
 C02Q C029 C01K 117.2(7) . . ?
 C02K C02A C01Q 118.3(8) . . ?
 C05B C02A C01Q 123.7(8) . . ?
 C05B C02A C02K 118.0(9) . . ?
 C01R C02B C05D 121.9(9) . . ?
 C03I C02B C01R 117.8(8) . . ?
 C03I C02B C05D 120.3(8) . . ?
 C034 C02C P00T 119.2(7) . . ?
 C059 C02C P00T 120.7(8) . . ?
 C059 C02C C034 119.8(9) . . ?
 C04V C02D C01Y 123.0(8) . . ?
 C06U C02D C01Y 121.9(8) . . ?
 C06U C02D C04V 115.1(9) . . ?
 C02O C02E P00P 117.0(7) . . ?
 C044 C02E P00P 123.6(7) . . ?
 C044 C02E C02O 119.4(8) . . ?
 C02M C02F C02R 176.5(10) . . ?
 C01W C02G C021 114.1(8) . . ?
 C05H C02H P00S 121.9(9) . . ?
 C05H C02H C069 118.1(10) . . ?
 C069 C02H P00S 119.6(8) . . ?
 C038 C02I C02Z 120.4(8) . . ?
 C03W C02I C02Z 120.0(8) . . ?
 C03W C02I C038 119.6(8) . . ?
 C01H C02J C03I 120.9(9) . . ?
 C056 C02K C02A 120.7(9) . . ?
 C04O C02L C01L 120.2(8) . . ?
 Ag2 C02M Ag4 80.5(3) . . ?
 C02F C02M Ag4 128.4(8) . . ?
 C02F C02M Ag2 151.0(8) . . ?
 C01H C02N Ag3 109.2(5) . . ?
 C01S C02N Ag3 68.9(5) . . ?
 C01S C02N C01H 177.7(9) . . ?
 C04B C02O C02E 120.2(9) . . ?
 C041 C02P C00Y 119.8(8) . . ?
 C029 C02Q C03X 122.0(8) . . ?
 C04H C02R C02F 119.3(9) . . ?
 C05A C02R C02F 121.9(9) . . ?
 C05A C02R C04H 118.7(9) . . ?
 C020 C02S C06C 123.2(9) . . ?
 C04U C02S C020 117.5(9) . . ?
 C04U C02S C06C 119.3(9) . . ?
 C030 C02T P00Q 112.3(6) . . ?
 C054 C02U C024 119.4(10) . . ?
 C05R C02U C024 122.7(9) . . ?
 C05R C02U C054 117.7(10) . . ?
 C03D C02V C03M 178.5(10) . . ?
 C042 C02W C01G 119.6(8) . . ?
 C040 C02X C017 120.8(9) . . ?
 C03T C02Y C01K 122.1(8) . . ?
 C013 C02Z C02I 175.0(9) . . ?
 C02T C030 C037 114.0(7) . . ?
 C03B C031 P00P 119.1(6) . . ?
 C03B C031 C03P 120.2(8) . . ?
 C03P C031 P00P 120.8(7) . . ?
 C018 C032 C03G 122.7(8) . . ?
 C058 C033 P00U 117.3(7) . . ?
 C07A C033 P00U 124.5(9) . . ?
 C07A C033 C058 118.2(10) . . ?
 C05U C034 C02C 120.3(10) . . ?
 C057 C035 C049 120.8(9) . . ?
 C03Y C036 P00R 118.5(8) . . ?
 C06Y C036 P00R 122.4(7) . . ?
 C06Y C036 C03Y 119.0(10) . . ?
 C01M C037 C030 113.8(7) . . ?
 C04A C038 C02I 119.2(9) . . ?
 C03Q C039 C023 121.0(10) . . ?
 C055 C03A P00S 120.7(8) . . ?
 C06S C03A P00S 119.9(7) . . ?
 C06S C03A C055 119.3(9) . . ?
 C031 C03B C049 121.2(9) . . ?
 C04D C03C P00R 124.1(7) . . ?
 C04D C03C C04Z 118.3(8) . . ?
 C04Z C03C P00R 117.5(7) . . ?
 Ag8 C03D Ag15 128.7(3) . . ?
 Cu2 C03D Ag15 77.8(3) . . ?
 Cu2 C03D Ag8 77.8(3) . . ?
 C02V C03D Ag15 95.7(6) . . ?
 C02V C03D Ag8 117.3(7) . . ?
 C02V C03D Cu2 163.6(8) . . ?
 C04E C03E P00T 111.8(7) . . ?
 C032 C03G C05Z 121.6(8) . . ?
 C041 C03G C032 115.2(8) . . ?
 C041 C03G C05Z 123.2(8) . . ?
 C046 C03H P00Q 118.4(7) . . ?
 C060 C03H P00Q 125.0(8) . . ?
 C060 C03H C046 116.6(9) . . ?
 C02J C03I C02B 120.5(9) . . ?
 C04M C03J C03N 119.9(9) . . ?
 C04M C03J C05Y 117.4(9) . . ?
 C05Y C03J C03N 122.7(9) . . ?
 C03O C03K C04E 111.1(9) . . ?
 C028 C03L C063 119.6(9) . . ?
 C05E C03M C02V 122.3(9) . . ?
 C05E C03M C064 116.1(8) . . ?
 C064 C03M C02V 121.5(8) . . ?
 C01T C03N C03J 177.7(10) . . ?
 C04N C03O C03K 113.8(9) . . ?
 C031 C03P C057 119.6(10) . . ?
 C04W C03Q C039 121.5(10) . . ?
 C022 C03S C05C 122.2(8) . . ?
 C02Y C03T C03X 116.6(8) . . ?
 C02Y C03T C05F 121.5(8) . . ?
 C03X C03T C05F 121.8(8) . . ?
 C028 C03U C053 120.8(10) . . ?
 C07C C03V P00V 119.0(9) . . ?
 C07C C03V C07Z 118.5(10) . . ?
 C07Z C03V P00V 122.4(7) . . ?
 C02I C03W C05J 119.7(9) . . ?
 C02Q C03X C03T 121.2(9) . . ?
 C06N C03Y C036 120.0(12) . . ?
 C04T C03Z P00T 118.0(8) . . ?
 C04T C03Z C06V 118.3(9) . . ?
 C06V C03Z P00T 123.7(7) . . ?
 C047 C040 C02X 121.1(9) . . ?
 C02P C041 C03G 123.3(8) . . ?
 C02W C042 C045 123.1(9) . . ?
 C073 C043 P00S 110.6(7) . . ?
 C04Q C044 C02E 120.0(9) . . ?
 C042 C045 C04F 123.0(8) . . ?
 C048 C045 C042 115.4(8) . . ?
 C048 C045 C04F 121.5(8) . . ?
 C04K C046 C03H 122.0(10) . . ?
 C040 C047 C04J 118.8(8) . . ?
 C040 C047 C07X 120.8(14) . . ?
 C040 C047 C5AA 122.3(10) . . ?
 C04J C047 C07X 119.9(14) . . ?
 C04J C047 C5AA 118.9(10) . . ?
 C045 C048 C04S 123.3(8) . . ?
 C03B C049 C035 118.1(10) . . ?
 C038 C04A C05P 122.6(9) . . ?
 C02O C04B C04X 119.4(9) . . ?
 C04J C04C C017 121.3(9) . . ?
 C03C C04D C06X 120.2(9) . . ?
 C03K C04E C03E 114.4(8) . . ?
 C045 C04F C04R 110.1(8) . . ?
 C045 C04F C06P 109.3(8) . . ?
 C045 C04F C07L 112.2(8) . . ?
 C04R C04F C06P 109.3(9) . . ?
 C07L C04F C04R 108.8(9) . . ?
 C07L C04F C06P 107.0(9) . . ?
 C050 C04G C023 120.6(10) . . ?
 C02R C04H C066 119.0(10) . . ?
 C067 C04I C04T 118.5(11) . . ?
 C04C C04J C047 120.7(9) . . ?
 C046 C04K C05S 118.7(11) . . ?
 C01N C04L C04U 120.8(9) . . ?
 C05Q C04M C03J 120.5(9) . . ?
 C03O C04N P00X 113.4(8) . . ?
 C02L C04O C05C 122.2(9) . . ?
 C05N C04P C01U 120.7(10) . . ?
 C065 C04P C01U 119.6(9) . . ?
 C065 C04P C05N 119.5(11) . . ?
 C04X C04Q C044 120.4(10) . . ?
 C01G C04S C048 117.9(9) . . ?
 C03Z C04T C04I 121.4(11) . . ?
 C02S C04U C04L 121.3(9) . . ?
 C05W C04V C02D 121.0(10) . . ?
 C03Q C04W C050 118.4(10) . . ?
 C03Q C04W C07K 122.6(10) . . ?
 C050 C04W C07K 119.0(11) . . ?
 C04Q C04X C04B 120.6(9) . . ?
 C072 C04Y C06B 117.7(8) . . ?
 C06K C04Z C03C 121.7(10) . . ?
 C04G C050 C04W 120.9(11) . . ?
 C061 C051 C06O 112.8(10) . . ?
 C061 C051 C07N 110.3(10) . . ?
 C061 C051 C07V 110.0(9) . . ?
 C06O C051 C07V 106.5(11) . . ?
 C07N C051 C06O 109.1(11) . . ?
 C07N C051 C07V 107.8(12) . . ?
 C05B C052 C06J 123.6(11) . . ?
 C05L C053 C03U 120.3(10) . . ?
 C06G C054 C02U 120.0(11) . . ?
 C06Z C055 C03A 120.3(11) . . ?
 C02K C056 C06J 121.5(10) . . ?
 C035 C057 C03P 120.2(9) . . ?
 C033 C058 C07M 119.9(11) . . ?
 C07P C059 C02C 118.9(12) . . ?
 C02R C05A C05O 121.8(10) . . ?
 C052 C05B C02A 120.1(10) . . ?
 C03S C05C C04O 116.0(8) . . ?
 C03S C05C C08F 125.9(12) . . ?
 C03S C05C C1AA 119.8(10) . . ?
 C04O C05C C08F 117.0(12) . . ?
 C04O C05C C1AA 123.7(11) . . ?
 C02B C05D C47 112.5(10) . . ?
 C02B C05D C59A 111.4(13) . . ?
 C09A C05D C02B 107.0(10) . . ?
 C09A C05D C47 106.7(12) . . ?
 C59 C05D C02B 110.9(10) . . ?
 C59 C05D C09A 110.8(13) . . ?
 C59 C05D C47 108.9(12) . . ?
 C0AA C05D C02B 111.6(14) . . ?
 C0AA C05D C59A 106.5(14) . . ?
 C47A C05D C02B 109.3(12) . . ?
 C47A C05D C0AA 110.3(15) . . ?
 C47A C05D C59A 107.5(15) . . ?
 C03M C05E C05M 122.4(10) . . ?
 C07B C05F C03T 107.8(9) . . ?
 C07B C05F C08W 112.4(12) . . ?
 C084 C05F C03T 112.4(9) . . ?
 C084 C05F C07B 110.0(11) . . ?
 C084 C05F C08W 105.9(12) . . ?
 C08W C05F C03T 108.4(9) . . ?
 C05O C05G C05X 122.9(10) . . ?
 C066 C05G C05O 117.9(9) . . ?
 C066 C05G C05X 119.2(10) . . ?
 C02H C05H C076 120.7(14) . . ?
 C05P C05J C03W 122.0(9) . . ?
 C063 C05L C053 120.6(10) . . ?
 C06H C05M C05E 120.9(9) . . ?
 C085 C05N C04P 119.0(12) . . ?
 C05A C05O C05G 120.9(11) . . ?
 C04A C05P C06L 120.9(9) . . ?
 C05J C05P C04A 116.8(8) . . ?
 C05J C05P C06L 122.4(10) . . ?
 C07E C05Q C04M 121.3(10) . . ?
 C06Q C05R C02U 120.3(11) . . ?
 C068 C05S C04K 120.6(11) . . ?
 C07I C05T C076 119.0(12) . . ?
 C034 C05U C074 120.2(11) . . ?
 C070 C05V P00V 122.0(8) . . ?
 C086 C05V P00V 118.9(9) . . ?
 C086 C05V C070 118.9(10) . . ?
 C061 C05W C04V 123.5(10) . . ?
 C082 C05X C05G 110.1(9) . . ?
 C082 C05X C08J 107.7(11) . . ?
 C08J C05X C05G 111.2(11) . . ?
 C08Z C05X C05G 108.3(10) . . ?
 C08Z C05X C082 113.1(13) . . ?
 C08Z C05X C08J 106.4(12) . . ?
 C06D C05Y C03J 121.2(10) . . ?
 C03G C05Z C089 110.3(9) . . ?
 C03G C05Z C08A 107.8(9) . . ?
 C089 C05Z C08A 104.8(11) . . ?
 C08N C05Z C03G 114.0(10) . . ?
 C08N C05Z C089 108.3(11) . . ?
 C08N C05Z C08A 111.3(12) . . ?
 C068 C060 C03H 122.0(11) . . ?
 C05W C061 C051 123.9(9) . . ?
 C05W C061 C079 115.0(10) . . ?
 C079 C061 C051 121.1(10) . . ?
 C07O C062 P00X 124.9(12) . . ?
 C07O C062 C07T 118.0(12) . . ?
 C07T C062 P00X 117.0(8) . . ?
 C05L C063 C03L 120.4(10) . . ?
 C06I C064 C03M 121.8(9) . . ?
 C07D C065 C04P 120.2(12) . . ?
 C05G C066 C04H 121.6(10) . . ?
 C07Q C067 C04I 120.7(10) . . ?
 C05S C068 C060 119.9(10) . . ?
 C02H C069 C07I 120.0(12) . . ?
 C080 C06A P00U 116.9(8) . . ?
 C08D C06A P00U 126.0(10) . . ?
 C08D C06A C080 117.1(11) . . ?
 C04Y C06B P00U 110.3(6) . . ?
 C02S C06C C07H 108.6(9) . . ?
 C02S C06C C087 112.1(9) . . ?
 C07H C06C C087 109.1(10) . . ?
 C08B C06C C02S 109.6(10) . . ?
 C08B C06C C07H 110.1(11) . . ?
 C08B C06C C087 107.4(11) . . ?
 C05Y C06D C07E 121.9(10) . . ?
 C06N C06E C06F 120.8(12) . . ?
 C06E C06F C06Y 119.6(14) . . ?
 C054 C06G C07S 122.9(12) . . ?
 C05M C06H C06I 117.3(9) . . ?
 C05M C06H C07W 123.5(10) . . ?
 C06I C06H C07W 119.2(11) . . ?
 C064 C06I C06H 121.5(10) . . ?
 C052 C06J C056 116.1(10) . . ?
 C052 C06J C08I 121.5(11) . . ?
 C056 C06J C08I 122.4(12) . . ?
 C06T C06K C04Z 119.0(10) . . ?
 C05P C06L C07G 108.7(9) . . ?
 C05P C06L C095 108.7(10) . . ?
 C06W C06L C05P 112.5(10) . . ?
 C06W C06L C07G 108.2(10) . . ?
 C06W C06L C095 108.9(11) . . ?
 C095 C06L C07G 109.9(12) . . ?
 C088 C06M P00X 119.7(11) . . ?
 C093 C06M P00X 123.4(11) . . ?
 C093 C06M C088 116.8(13) . . ?
 C06E C06N C03Y 119.8(12) . . ?
 C05R C06Q C07S 124.0(12) . . ?
 C03A C06S C07R 120.1(11) . . ?
 C06X C06T C06K 119.8(10) . . ?
 C079 C06U C02D 122.5(10) . . ?
 C07Q C06V C03Z 120.7(11) . . ?
 C06T C06X C04D 121.0(10) . . ?
 C036 C06Y C06F 120.5(12) . . ?
 C055 C06Z C077 120.9(11) . . ?
 C08M C070 C05V 121.5(12) . . ?
 C08G C071 C08E 119.0(11) . . ?
 C04Y C072 C073 112.4(8) . . ?
 C072 C073 C043 115.6(10) . . ?
 C07P C074 C05U 119.9(10) . . ?
 C05T C076 C05H 120.2(14) . . ?
 C07R C077 C06Z 118.9(11) . . ?
 C06U C079 C061 122.8(11) . . ?
 C033 C07A C07F 119.8(12) . . ?
 C03V C07C C08G 118.9(12) . . ?
 C065 C07D C07Y 121.8(13) . . ?
 C05Q C07E C06D 117.7(10) . . ?
 C05Q C07E C07U 122.5(11) . . ?
 C06D C07E C07U 119.8(10) . . ?
 C081 C07F C07A 120.2(13) . . ?
 C05T C07I C069 121.9(14) . . ?
 C08U C07J C08M 126.3(15) . . ?
 C08T C07K C04W 109.8(11) . . ?
 C08T C07K C091 110.6(13) . . ?
 C08T C07K C09C 108.3(11) . . ?
 C091 C07K C04W 108.4(10) . . ?
 C091 C07K C09C 107.9(13) . . ?
 C09C C07K C04W 111.8(12) . . ?
 C081 C07M C058 119.7(13) . . ?
 C062 C07O C096 120.1(15) . . ?
 C074 C07P C059 120.8(11) . . ?
 C067 C07Q C06V 120.4(12) . . ?
 C077 C07R C06S 120.3(12) . . ?
 C06G C07S C06Q 114.9(10) . . ?
 C06G C07S C09F 120.0(13) . . ?
 C06G C07S C09G 130(3) . . ?
 C06Q C07S C09F 124.9(12) . . ?
 C06Q C07S C09G 115(3) . . ?
 C08C C07T C062 119.9(13) . . ?
 C075 C07U C07E 109.9(11) . . ?
 C075 C07U C08H 107.8(11) . . ?
 C07E C07U C08H 111.5(10) . . ?
 C097 C07U C075 109.6(12) . . ?
 C097 C07U C07E 109.9(11) . . ?
 C097 C07U C08H 108.0(14) . . ?
 C08Q C07W C06H 110.3(10) . . ?
 C08Q C07W C09T 104.2(13) . . ?
 C09E C07W C06H 109.8(11) . . ?
 C09E C07W C08Q 118.7(14) . . ?
 C09E C07W C09T 103.6(14) . . ?
 C09T C07W C06H 109.6(12) . . ?
 C047 C07X C08Y 108(3) . . ?
 C047 C07X C09P 116(2) . . ?
 C047 C07X C63 109(2) . . ?
 C08Y C07X C09P 108.2(19) . . ?
 C08Y C07X C63 108.2(19) . . ?
 C09P C07X C63 106.6(19) . . ?
 C07D C07Y C09J 129.6(18) . . ?
 C07D C07Y C09K 111.5(15) . . ?
 C085 C07Y C07D 116.4(12) . . ?
 C085 C07Y C09J 113(2) . . ?
 C085 C07Y C09K 130.7(15) . . ?
 C08E C07Z C03V 121.0(11) . . ?
 C06A C080 C08O 121.4(14) . . ?
 C07F C081 C07M 122.3(14) . . ?
 C05N C085 C07Y 122.9(13) . . ?
 C05V C086 C08U 117.1(13) . . ?
 C06M C088 C08K 121.5(14) . . ?
 C09B C08C C07T 120.5(17) . . ?
 C06A C08D C08L 123.8(16) . . ?
 C07Z C08E C071 121.0(14) . . ?
 C08V C08F C05C 113(3) . . ?
 C08V C08F C65 107.0(18) . . ?
 C61 C08F C05C 117(2) . . ?
 C61 C08F C08V 109.5(19) . . ?
 C61 C08F C65 105.0(17) . . ?
 C65 C08F C05C 104.7(17) . . ?
 C071 C08G C07C 121.1(11) . . ?
 C06J C08I C09W 108.8(12) . . ?
 C08R C08I C06J 113.0(13) . . ?
 C08R C08I C08S 109.0(14) . . ?
 C08R C08I C09W 108.9(15) . . ?
 C08S C08I C06J 108.7(11) . . ?
 C08S C08I C09W 108.4(14) . . ?
 C090 C08K C088 117.8(16) . . ?
 C08P C08L C08D 117.2(17) . . ?
 C07J C08M C070 118.6(13) . . ?
 C08P C08O C080 117.2(17) . . ?
 C08L C08P C08O 123.1(17) . . ?
 C07J C08U C086 117.3(15) . . ?
 C08K C090 C09S 124(2) . . ?
 C06M C093 C09S 120.6(17) . . ?
 C09B C096 C07O 120.5(14) . . ?
 C096 C09B C08C 120.7(15) . . ?
 C099 C09F C07S 110.6(14) . . ?
 C09Q C09F C07S 106.9(15) . . ?
 C09Q C09F C099 107.4(14) . . ?
 C46 C09F C07S 110.2(14) . . ?
 C46 C09F C099 109.9(14) . . ?
 C46 C09F C09Q 111.9(15) . . ?
 C09D C09J C07Y 120(3) . . ?
 C09D C09J C09I 107.8(19) . . ?
 C09D C09J C69 106.8(19) . . ?
 C09I C09J C07Y 102(3) . . ?
 C09I C09J C69 107(2) . . ?
 C69 C09J C07Y 112(3) . . ?
 C090 C09S C093 119(2) . . ?
 F27 Sb0A F16 177.4(9) . . ?
 F27 Sb0A F61 88.9(8) . . ?
 F27 Sb0A F79 94.8(9) . . ?
 F27 Sb0A F0AA 92.7(6) . . ?
 F27 Sb0A F1AA 89.9(6) . . ?
 F61 Sb0A F16 88.9(8) . . ?
 F61 Sb0A F79 175.8(9) . . ?
 F61 Sb0A F0AA 91.4(6) . . ?
 F61 Sb0A F1AA 90.1(6) . . ?
 F79 Sb0A F16 87.4(8) . . ?
 F79 Sb0A F0AA 90.3(6) . . ?
 F79 Sb0A F1AA 88.0(6) . . ?
 F0AA Sb0A F16 88.6(6) . . ?
 F0AA Sb0A F1AA 177.0(6) . . ?
 F1AA Sb0A F16 88.8(6) . . ?
 F1 Sb1 F4 90.3(9) . . ?
 F1 Sb1 F3 88.3(9) . . ?
 F8 Sb1 F1 88.5(9) . . ?
 F8 Sb1 F4 90.3(9) . . ?
 F8 Sb1 F3 176.7(11) . . ?
 F6 Sb1 F1 178.7(11) . . ?
 F6 Sb1 F4 88.4(9) . . ?
 F6 Sb1 F8 91.9(10) . . ?
 F6 Sb1 F3 91.3(10) . . ?
 F11 Sb1 F1 91.1(9) . . ?
 F11 Sb1 F4 177.9(10) . . ?
 F11 Sb1 F8 91.3(9) . . ?
 F11 Sb1 F6 90.2(9) . . ?
 F11 Sb1 F3 89.0(9) . . ?
 F3 Sb1 F4 89.5(9) . . ?
 C05C C1AA C61A 109.4(15) . . ?
 C05C C1AA C2AA 108(2) . . ?
 C05C C1AA C65A 109.5(15) . . ?
 C2AA C1AA C61A 107.1(19) . . ?
 C65A C1AA C61A 114(2) . . ?
 C65A C1AA C2AA 108.7(18) . . ?
 C3AA C09K C07Y 105.8(19) . . ?
 C3AA C09K C69A 109.4(16) . . ?
 C3AA C09K C4AA 109.3(16) . . ?
 C69A C09K C07Y 107.3(18) . . ?
 C4AA C09K C07Y 115(2) . . ?
 C4AA C09K C69A 110.1(16) . . ?
 C047 C5AA C6AA 113.0(13) . . ?
 C047 C5AA C7AA 112.2(11) . . ?
 C047 C5AA C63A 107.7(12) . . ?
 C6AA C5AA C7AA 107.3(12) . . ?
 C6AA C5AA C63A 109.8(13) . . ?
 C7AA C5AA C63A 106.6(13) . . ?
 C07S C09G C46A 107(4) . . ?
 C07S C09G C09R 108(6) . . ?
 C07S C09G C0 116(5) . . ?
 C46A C09G C09R 108(3) . . ?
 C0 C09G C46A 109(3) . . ?
 C0 C09G C09R 108(3) . . ?

_shelx_res_file
;
    wyx-1_auto_sq.res created by SHELXL-2014/7

TITL wyx-1_auto_a.res in P-1
REM Old TITL WYX-1_auto in P-1
REM SHELXT solution in P-1
REM R1 0.170, Rweak 0.006, Alpha 0.074, Orientation as input
REM Formula found by SHELXT: C570 O64 F18 P18 Cu6 Ag9 Sb32
CELL 1.54184 21.9134 25.6539 32.072 96.71 97.892 99.238
ZERR 2 0.0003 0.0003 0.0003 0.001 0.001 0.001
LATT 1
SFAC C H Ag Cu F P Sb
UNIT 616 656 38 4 36 16 6
DFIX 1.88 Sb0A F0AA Sb0A F1AA Sb0A F61 Sb0A F27 Sb0A F16 Sb0A F79
DFIX 1.88 Sb2 F5 Sb2 F2 Sb2 F12 Sb2 F10 Sb2 F9 Sb2 F7
DFIX 1.88 Sb1 F4 Sb1 F8 Sb1 F1 Sb1 F3 Sb1 F6 Sb1 F11
DFIX 1.88 Sb2 F5 Sb2 F2 Sb2 F10 Sb2 F7 Sb2 F12 Sb2 F9
DFIX 1.88 Sb1 F6 Sb1 F1 Sb1 F4 Sb1 F11 Sb1 F8 Sb1 F3
DFIX 1.88 Sb0A F79 Sb0A F16 Sb0A F27 Sb0A F61 Sb0A F0AA Sb0A F1AA
DFIX 1.54 0.01 C61 C08F C61A C1AA C08V C08F C2AA C1AA C65 C08F C65A C1AA
DFIX 1.54 0.01 C08Y C07X C6AA C5AA C63 C07X C63A C5AA C09P C07X C7AA C5AA
DFIX 1.54 0.01 C46 C09F C46A C09G C09F C099 C09G C0 C09R C09G C09Q C09F
DFIX 1.54 0.01 C09J C09D C3AA C09K C4AA C09K C09J C09I C69A C09K C69 C09J
SADI 0.04 F16 F61 F16 F79 F16 F0AA F16 F1AA F27 F61 F27 F79 F27 F1AA F61 =
 F0AA F61 F1AA F79 F0AA F79 F1AA
SADI 0.04 F010 F03R F010 F05I F010 F06R F010 F078 F03R F05K F03R F06R F03R =
 F078 F05I F05K F05I F06R F05I F078 F05K F06R F05K F078
SADI Sb0J F010 Sb0J F03R Sb0J F05I Sb0J F05K Sb0J F06R Sb0J F078
SADI F16 F1AA F79 F1AA F61 F1AA F27 F1AA
SADI F79 F0AA F16 F0AA F61 F0AA F27 F0AA
SADI 0.04 F2 F10 F2 F5 F2 F9 F2 F12 F7 F10 F7 F5 F7 F9 F7 F12 F10 F5 F10 F9 =
 F5 F12 F9 F12
SADI Sb2 F2 Sb2 F7 Sb2 F10 Sb2 F5 Sb2 F9 Sb2 F12
SADI 0.04 F1 F4 F1 F8 F1 F11 F1 F3 F4 F8 F4 F6 F4 F3 F8 F6 F8 F11 F6 F11 F6 =
 F3 F11 F3
SADI Sb1 F1 Sb1 F4 Sb1 F8 Sb1 F6 Sb1 F11 Sb1 F3
SADI 0.04 F16 F61 F16 F79 F16 F0AA F16 F1AA F27 F61 F27 F79 F27 F0AA F27 =
 F1AA F61 F0AA F61 F1AA F79 F0AA F79 F1AA
SADI Sb0A F16 Sb0A F27 Sb0A F61 Sb0A F79 Sb0A F0AA Sb0A F1AA
SADI C05D C09A C05D C0AA
SADI C05D C47 C05D C47A
SADI C05D C59 C05D C59A
SADI 0.04 C09A C47 C09A C59 C47 C59 C0AA C59A C0AA C47A C59A C47A
SADI C05D C02B C05D C09A C05D C47 C05D C59 C05D C0AA C05D C59A C05D C47A
SADI C1AA C05C C08F C05C
SADI C61 C08F C61A C1AA
SADI C08V C08F C2AA C1AA
SADI C65 C08F C65A C1AA
SADI 0.04 C08V C61 C08V C65 C61 C65
SADI C08F C05C C08F C08V C08F C61 C08F C65
SADI 0.04 C61A C2AA C2AA C65A
SADI C1AA C05C C1AA C61A C1AA C2AA C1AA C65A
SADI 0.04 C09D C09I C09D C69 C09I C69
SADI C09J C07Y C09J C09D C09J C09I C09J C69
SADI C09J C07Y C09K C07Y
SADI C5AA C047 C07X C047
SADI 0.04 C6AA C7AA C6AA C63A C7AA C63A
SADI C5AA C047 C5AA C6AA C5AA C7AA C5AA C63A
SADI 0.04 C08Y C09P C08Y C63 C09P C63
SADI C07X C047 C07X C08Y C07X C09P C07X C63
SADI 0.04 C099 C09Q C099 C46 C09Q C46
SADI C09F C07S C09F C099 C09F C09Q C09F C46
SADI 0.04 C46A C09R C46A C0 C09R C0
SADI C09G C07S C09G C46A C09G C09R C09G C0
SADI 0.04 C3AA C69A C3AA C4AA C69A C4AA
SADI C09K C07Y C09K C3AA C09K C69A C09K C4AA
SIMU 0.01 0.02 2 C09P C63 C08Y
SIMU 0.01 0.02 2 Ag13
SIMU 0.01 0.02 2 Sb0A F16 F27 F61 F79 F0AA F1AA
SIMU 0.01 0.02 2 C01A C00Z
SIMU 0.01 0.02 2 Ag07
SIMU 0.01 0.02 2 Ag7
SIMU 0.01 0.02 2 Ag5
SIMU 0.01 0.02 2 Sb1
SIMU 0.01 0.02 2 F5 F2 Sb2 F10 F7 F12 F9
SIMU 0.01 0.02 2 C015 C01C C023 C039 C04G C050 C04W C03Q
SIMU 0.01 0.02 2 Sb0A F0AA F79 F1AA F27 F61 F16
SIMU 0.01 0.02 2 Sb0A
SIMU 0.01 0.02 2 F03F Sb0I F083 F094
SIMU 0.01 0.02 2 C07W C09E C08Q C09T
SIMU 0.01 0.02 2 C01F
SIMU 0.01 0.02 2 C01X C01D C01G C082 C05X C08J C08Z C051 C06O C07N C07V =
 C097 C07U C075 C08H C07K C08T C09C C091 C03D C02V C03M C05E C05M C06H C06I =
 C064 C07W C09E C09T C08Q
SIMU
RIGU Sb0A
RIGU Sb0J
RIGU Sb2
RIGU 0.01 0.02 Ag13
RIGU 0.01 0.02 Sb0A F16 F27 F61 F79 F0AA F1AA
RIGU 0.01 0.02 Sb1 F3 F4 F1 F8 F6 F11
RIGU 0.01 0.02 C61 C08F C08V C65 C05C
RIGU 0.01 0.02 C1AA C61A C2AA C65A
RIGU 0.01 0.02 C09J C09D C69 C09I C07Y
RIGU 0.01 0.02 C07X C08Y C09P C63 C047
RIGU 0.01 0.02 C5AA C6AA C7AA C63A
RIGU 0.01 0.02 C09F C46 C099 C09Q C07S
RIGU 0.01 0.02 C09G C46A C0 C09R C07S
RIGU 0.01 0.02 C69A C09K C3AA C4AA C07Y
ISOR 0.01 0.02 C015
ISOR 0.01 0.02 C07W C09E C09T C08Q
ISOR 0.01 0.02 C01F C01Z
ISOR 0.01 0.02 C6AA C08Y C09P C7AA C63A C63 C5AA C07X
ISOR 0.01 0.02 C07B C05F C084 C08W
ISOR 0.01 0.02 C08V C2AA C1AA C08F C61A C61 C65 C65A
ISOR 0.01 0.02 C09W C08I C08R C08S
ISOR 0.01 0.02 C08W C05F C07B C084
ISOR 0.01 0.02 C089 C05Z C08N C08A
ISOR 0.01 0.02 C080 C08O C08P C08L C08D C06A
ISOR 0.01 0.02 C091 C07K C08T C09C
ISOR 0.01 0.02 C01B C016
ISOR 0.01 0.02 C06W C06L C07G C095
ISOR 0.01 0.02 C05V C086 C070 C08M C07J C08U
ISOR 0.01 0.02 C093 C06M C088 C08K C090 C09S

L.S. 5 0 425
PLAN  99
TEMP -123
FREE F16 F1AA
FREE F16 F0AA
FREE F61 F1AA
FREE F61 F0AA
FREE F79 F1AA
FREE F79 F0AA
FREE F27 F1AA
FREE F27 F0AA
list 4
ABIN
fmap 2 53
acta
OMIT -3 120
OMIT 0 2 0
OMIT 3 1 0
OMIT 0 -1 4
OMIT 2 0 4
OMIT 6 6 4
OMIT -2 1 4
OMIT -1 2 4
OMIT 1 5 5
REM <olex2.extras>
REM <HklSrc "%.\\wyx-1_auto_sq.hkl">
REM </olex2.extras>

WGHT    0.086300  159.402496
EXTI    0.000014
FVAR       0.09515   0.55269   0.60439   0.46541   0.38541   0.30734   0.80792
AG11  3    0.507181    0.820194    0.697228    11.00000    0.03594    0.02661 =
         0.00924    0.00078    0.00483    0.00309
AG14  3    0.379098    0.764154    0.688761    11.00000    0.03863    0.02110 =
         0.01589    0.00122    0.00283    0.00127
AG13  3    0.443374    0.836025    0.761891    11.00000    0.03574    0.02511 =
         0.01029   -0.00091    0.00560    0.00164
AG7   3    0.541652    0.772565    0.771396    11.00000    0.03600    0.02300 =
         0.01435    0.00110    0.00266    0.00103
PART 1
AG18  3    0.567085    0.913991    0.643264    11.00000    0.04211    0.02474 =
         0.01377    0.00337    0.00453   -0.00321
PART 0
AG12  3    0.583326    0.882849    0.776347    11.00000    0.03945    0.02498 =
         0.01640    0.00184    0.00203    0.00141
AG07  3    0.392841    0.872092    0.678782    11.00000    0.04017    0.02280 =
         0.01624    0.00080    0.00175   -0.00177
AG5   3    0.483078    0.704413    0.692372    11.00000    0.03674    0.02740 =
         0.01537    0.00017    0.00193    0.00263
AG19  3    0.337488    0.823055    0.586808    11.00000    0.04157    0.03134 =
         0.01311    0.00402    0.00447    0.00450
AG9   3    0.435500    0.958644    0.809247    11.00000    0.04754    0.02448 =
         0.01635   -0.00102    0.00371    0.00474
AG17  3    0.478608    0.726190    0.598307    11.00000    0.04533    0.02039 =
         0.02259    0.00103    0.00715    0.00665
AG16  3    0.408929    0.724020    0.771260    11.00000    0.03557    0.02750 =
         0.01447    0.00109    0.00214    0.00150
AG15  3    0.441364    0.788550    0.859554    11.00000    0.04413    0.02648 =
         0.02112    0.00262    0.00813    0.00040
AG8   3    0.625496    0.881001    0.868971    11.00000    0.04008    0.03737 =
         0.01584   -0.00234    0.00168    0.00023
AG4   3    0.355150    0.636619    0.694084    11.00000    0.04772    0.02422 =
         0.02572    0.00205    0.00158    0.00094
AG3   3    0.500724    0.642396    0.771529    11.00000    0.04903    0.02654 =
         0.02684    0.00205    0.00536    0.00183
AG2   3    0.404585    0.561052    0.735955    11.00000    0.05351    0.02827 =
         0.02994    0.00112    0.00015    0.00120

PART 2
SB0I  7    0.500000    0.500000    1.000000    10.50000    0.10155    0.03191 =
         0.03245    0.00342    0.02173    0.01173

PART 0
SB0J  7    0.757631    0.551561    0.592317    11.00000    0.06017    0.04814 =
         0.05091   -0.00900    0.00382    0.01438

AG1   3    0.347732    0.453676    0.721221    11.00000    0.06718    0.02982 =
         0.02924   -0.00125    0.01670   -0.00490
AG10  3    0.499181    0.932579    0.728197    11.00000    0.05181    0.03666 =
         0.03374    0.00175    0.00425    0.00251
CU1   4    0.466584    0.832489    0.611531    11.00000    0.03738    0.01828 =
         0.01117    0.00051    0.00302    0.00067
CU2   4    0.502383    0.887000    0.845255    11.00000    0.03447    0.02655 =
         0.01151    0.00057    0.00400    0.00023
PART 1
SB2   7    0.157219    1.158808    0.581348    21.00000    0.12798    0.05594 =
         0.08953    0.02276    0.04426    0.03150

PART 0
P00P  6    0.545683    0.667831    0.572541    11.00000    0.04026    0.01607 =
         0.01403    0.00086    0.00779    0.00084
P00Q  6    0.613261    0.958857    0.588957    11.00000    0.04188    0.02495 =
         0.01476    0.00228    0.00489   -0.00565
P00R  6    0.291113    0.851395    0.521506    11.00000    0.03935    0.02557 =
         0.01426    0.00322    0.00235    0.00190
P00S  6    0.430904    1.038732    0.856661    11.00000    0.04966    0.02744 =
         0.01523   -0.00328    0.00545    0.00636
P00T  6    0.351832    0.750160    0.890510    11.00000    0.04827    0.02970 =
         0.02148    0.00515    0.01285    0.00430
P00U  6    0.700548    0.944911    0.920717    11.00000    0.03999    0.04487 =
         0.01767   -0.00725    0.00021    0.00295
P00V  6    0.435244    0.421740    0.695672    11.00000    0.06757    0.01910 =
         0.01513    0.00299    0.00856    0.00084
P00X  6    0.262536    0.452573    0.761041    11.00000    0.06659    0.03759 =
         0.03038   -0.00368    0.01452   -0.01026
C00Y  1    0.661905    0.795169    0.663492    11.00000    0.03441    0.02230 =
         0.01963   -0.00095    0.00522   -0.00253
C00Z  1    0.599981    0.806228    0.649233    11.00000    0.03403    0.02410 =
         0.01426   -0.00922    0.00729   -0.00265

F010  5    0.736101    0.479910    0.569933    11.00000    0.08748    0.05481 =
         0.08780   -0.01206   -0.00514    0.00595
C011  1    0.562133    0.691924    0.731550    11.00000    0.03308    0.02055 =
         0.02585    0.00639    0.00491    0.00705
C012  1    0.448941    0.904111    0.624528    11.00000    0.03473    0.02538 =
         0.01360    0.00104    0.01198    0.00188
C013  1    0.417176    0.780947    0.563816    11.00000    0.03567    0.02522 =
         0.01535    0.00856    0.00172    0.00431
C014  1    0.573452    0.626293    0.610849    11.00000    0.03623    0.01715 =
         0.02018    0.00020    0.00450    0.00354
AFIX  23
H01A  2    0.605129    0.607415    0.599691    11.00000   -1.20000
H01B  2    0.593649    0.649129    0.637811    11.00000   -1.20000
AFIX   0
C015  1    0.309842    0.806795    0.653888    11.00000    0.03440    0.02760 =
         0.00636    0.00517    0.00055   -0.00790
C016  1    0.410294    0.864674    0.823633    11.00000    0.03399    0.03469 =
         0.01449    0.00421    0.00054   -0.00175
C017  1    0.605729    1.041920    0.808969    11.00000    0.03973    0.02072 =
         0.02079    0.00074    0.01036   -0.00110
C018  1    0.677940    0.783426    0.704003    11.00000    0.02156    0.04550 =
         0.01915    0.00898    0.01146    0.00092
AFIX  43
H018  2    0.648004    0.781848    0.722829    11.00000   -1.20000
AFIX   0
C019  1    0.589888    0.932992    0.719807    11.00000    0.03334    0.03380 =
         0.01589    0.00816    0.00567    0.00190
C01A  1    0.548469    0.813633    0.635651    11.00000    0.03619    0.02408 =
         0.01369   -0.00882    0.00011   -0.00117
C01B  1    0.354674    0.858416    0.812669    11.00000    0.03700    0.02839 =
         0.01026    0.00523    0.01012    0.00079
C01C  1    0.258919    0.813438    0.640980    11.00000    0.03030    0.02332 =
         0.01693   -0.00197    0.00068   -0.00852
C01D  1    0.357843    0.670263    0.617384    11.00000    0.04734    0.01859 =
         0.01967    0.00234    0.00753   -0.00705
C01E  1    0.443855    0.951420    0.626832    11.00000    0.03655    0.02607 =
         0.01471    0.00447    0.01038    0.00393
C01F  1    0.550239    0.948499    0.826016    11.00000    0.03583    0.03162 =
         0.01288   -0.01166    0.00586    0.00463
C01G  1    0.302442    0.648777    0.586085    11.00000    0.03693    0.03306 =
         0.00890    0.00261   -0.00064   -0.00233
C01H  1    0.570823    0.690005    0.873129    11.00000    0.05030    0.03750 =
         0.00664    0.00265    0.00692    0.01256
C01I  1    0.603482    0.667683    0.741990    11.00000    0.05019    0.02679 =
         0.01220   -0.00783    0.00151    0.00073
C01J  1    0.321777    0.707386    0.732410    11.00000    0.04297    0.02327 =
         0.02049    0.00940    0.01956    0.00381
C01K  1    0.456885    1.043003    0.664940    11.00000    0.05800    0.02818 =
         0.02673    0.01018    0.01192    0.00981
AFIX  43
H01K  2    0.471454    1.030888    0.690737    11.00000   -1.20000
AFIX   0
C01L  1    0.287069    0.853209    0.799624    11.00000    0.04034    0.02206 =
         0.02263   -0.00194    0.01180   -0.00366
C01M  1    0.410064    0.898423    0.508903    11.00000    0.05314    0.02311 =
         0.01906    0.00457    0.00884   -0.00373
AFIX  23
H01C  2    0.417065    0.891306    0.538707    11.00000   -1.20000
H01D  2    0.405727    0.936313    0.509484    11.00000   -1.20000
AFIX   0
C01N  1    0.654256    0.639058    0.751382    11.00000    0.03166    0.02419 =
         0.02944   -0.00655   -0.00499    0.00494
C1    1    0.411780    0.946018    0.732527    11.00000    0.06175    0.02861 =
         0.00968   -0.00270    0.00905    0.00541
C01P  1    0.634049    0.825311    0.805158    11.00000    0.04869    0.02980 =
         0.01524   -0.00436    0.00438    0.00801
C01Q  1    0.685456    0.820520    0.821095    11.00000    0.02993    0.04021 =
         0.01220   -0.00265    0.00522    0.00099
C01R  1    0.678142    0.703360    0.907598    11.00000    0.04600    0.05429 =
         0.02505    0.00803    0.00401    0.00742
AFIX  43
H01R  2    0.719465    0.723419    0.912196    11.00000   -1.20000
AFIX   0
C01S  1    0.483619    0.719722    0.819201    11.00000    0.04973    0.01929 =
         0.01398   -0.00147    0.01777    0.00745
C01T  1    0.478892    0.559735    0.782503    11.00000    0.06863    0.02551 =
         0.03400    0.01101    0.01292    0.00944
C01U  1    0.363991    0.963402    0.733081    11.00000    0.04831    0.03824 =
         0.01386   -0.00142    0.00524   -0.00048
C01V  1    0.519455    0.585750    0.619301    11.00000    0.04569    0.01712 =
         0.01873    0.00402    0.00537    0.00531
AFIX  23
H01E  2    0.500378    0.562593    0.592261    11.00000   -1.20000
H01F  2    0.487132    0.605026    0.629004    11.00000   -1.20000
AFIX   0
C01W  1    0.538179    0.550526    0.652408    11.00000    0.04637    0.02596 =
         0.01882   -0.00357    0.00686    0.00060
AFIX  23
H01G  2    0.573823    0.534263    0.644635    11.00000   -1.20000
H01H  2    0.552119    0.572856    0.680485    11.00000   -1.20000
AFIX   0
C01X  1    0.405435    0.687750    0.643463    11.00000    0.04457    0.01858 =
         0.01779    0.00277    0.01282   -0.00414
C01Y  1    0.266994    0.689566    0.715944    11.00000    0.02686    0.03522 =
         0.01870    0.00853    0.00967    0.00073
C01Z  1    0.575212    0.991107    0.817293    11.00000    0.03371    0.02837 =
         0.00854   -0.00733    0.00230   -0.00755
C020  1    0.717314    0.596819    0.800815    11.00000    0.04874    0.04892 =
         0.02577    0.00737    0.00038    0.00904
AFIX  43
H020  2    0.726760    0.587872    0.828609    11.00000   -1.20000
AFIX   0
C021  1    0.500909    0.471311    0.688261    11.00000    0.06821    0.03169 =
         0.01364    0.00705    0.01483    0.01163
AFIX  23
H02A  2    0.518008    0.493826    0.715914    11.00000   -1.20000
H02B  2    0.534255    0.452555    0.679598    11.00000   -1.20000
AFIX   0
C022  1    0.248572    0.865101    0.829556    11.00000    0.04391    0.04655 =
         0.01752   -0.00298    0.00259   -0.00141
AFIX  43
H022  2    0.265972    0.873521    0.858850    11.00000   -1.20000
AFIX   0
C023  1    0.194426    0.818919    0.627110    11.00000    0.03993    0.03864 =
         0.01933    0.00019    0.00368    0.00371
C024  1    0.643386    0.942957    0.717901    11.00000    0.06249    0.03526 =
         0.00899   -0.00295    0.00250    0.00211
C025  1    0.669710    0.623748    0.791959    11.00000    0.04499    0.03879 =
         0.02397   -0.00248    0.00645    0.01212
AFIX  43
H025  2    0.646068    0.632582    0.813628    11.00000   -1.20000
AFIX   0
C026  1    0.348979    0.863393    0.485971    11.00000    0.04000    0.02848 =
         0.00701    0.00186   -0.00065    0.00082
AFIX  23
H02C  2    0.357887    0.828762    0.473566    11.00000   -1.20000
H02D  2    0.331245    0.880858    0.462349    11.00000   -1.20000
AFIX   0
C027  1    0.631064    0.719035    0.881407    11.00000    0.04697    0.04370 =
         0.01920    0.01063    0.00122    0.01244
AFIX  43
H027  2    0.640289    0.750495    0.868787    11.00000   -1.20000
AFIX   0
C028  1    0.642585    1.030103    0.604005    11.00000    0.04762    0.02341 =
         0.01578    0.00041   -0.00202   -0.00159
C029  1    0.439294    1.007063    0.627932    11.00000    0.04014    0.01918 =
         0.02464    0.01228    0.00682    0.00615
C02A  1    0.745859    0.807551    0.837166    11.00000    0.03373    0.03188 =
         0.02423   -0.00240    0.00246    0.00257
C02B  1    0.664919    0.657576    0.927533    11.00000    0.05047    0.04729 =
         0.02026    0.00453    0.00386    0.01235
C02C  1    0.370343    0.710415    0.932873    11.00000    0.06017    0.02605 =
         0.02331    0.00061    0.01549   -0.00161
C02D  1    0.203271    0.669169    0.697908    11.00000    0.03796    0.03068 =
         0.02356    0.00404    0.00811   -0.00501
C02E  1    0.615210    0.704503    0.556194    11.00000    0.05114    0.02630 =
         0.00940   -0.00300    0.00900   -0.00423
C02F  1    0.293406    0.518930    0.657769    11.00000    0.03999    0.02652 =
         0.03115    0.00346    0.00145    0.00000
C02G  1    0.485122    0.507351    0.655557    11.00000    0.05358    0.02164 =
         0.01677    0.00368    0.00815    0.00690
AFIX  23
H02E  2    0.471467    0.485244    0.627365    11.00000   -1.20000
H02F  2    0.449464    0.523928    0.662866    11.00000   -1.20000
AFIX   0
C02H  1    0.434014    1.096372    0.828180    11.00000    0.06694    0.02618 =
         0.01765   -0.00472    0.01833    0.00789
C02I  1    0.379334    0.721770    0.487108    11.00000    0.04527    0.03002 =
         0.01588   -0.00476    0.00488    0.00388
C02J  1    0.557086    0.645735    0.892622    11.00000    0.03928    0.03869 =
         0.02581   -0.00196    0.00123    0.00817
AFIX  43
H02J  2    0.515709    0.625711    0.887187    11.00000   -1.20000
AFIX   0
C02K  1    0.753959    0.754352    0.829681    11.00000    0.03438    0.05199 =
         0.02587    0.00438    0.00079    0.00640
AFIX  43
H02K  2    0.720739    0.728141    0.813800    11.00000   -1.20000
AFIX   0
C02L  1    0.261052    0.841887    0.757344    11.00000    0.01981    0.06914 =
         0.02133   -0.00656    0.00417    0.00012
AFIX  43
H02L  2    0.286248    0.833353    0.736569    11.00000   -1.20000
AFIX   0
C02M  1    0.332490    0.548807    0.685050    11.00000    0.04647    0.03124 =
         0.04231    0.00418    0.00574   -0.00077
C02N  1    0.523559    0.707225    0.844013    11.00000    0.04324    0.02831 =
         0.01369   -0.00502    0.00192    0.00629
C02O  1    0.608400    0.750985    0.538705    11.00000    0.05650    0.02392 =
         0.01535    0.00128    0.00873   -0.00174
AFIX  43
H02O  2    0.569365    0.762892    0.536677    11.00000   -1.20000
AFIX   0
C02P  1    0.706725    0.797549    0.636685    11.00000    0.04948    0.04691 =
         0.01413    0.00322    0.01284   -0.00167
AFIX  43
H02P  2    0.696593    0.805282    0.608574    11.00000   -1.20000
AFIX   0
C02Q  1    0.418357    1.026635    0.591619    11.00000    0.07761    0.01628 =
         0.02078   -0.00235    0.01151    0.01056
AFIX  43
H02Q  2    0.405294    1.002722    0.565828    11.00000   -1.20000
AFIX   0
C02R  1    0.248736    0.481784    0.627682    11.00000    0.05642    0.02349 =
         0.03069   -0.00518   -0.00796   -0.00237
C02S  1    0.753162    0.581813    0.769383    11.00000    0.03814    0.04262 =
         0.03339   -0.00435    0.00172    0.00915
C02T  1    0.554128    0.954669    0.541924    11.00000    0.04491    0.02533 =
         0.01790    0.00469    0.00536   -0.00619
AFIX  23
H02G  2    0.518983    0.971288    0.550180    11.00000   -1.20000
H02H  2    0.572721    0.975044    0.520963    11.00000   -1.20000
AFIX   0
C02U  1    0.709011    0.960658    0.717673    11.00000    0.05599    0.03594 =
         0.02990   -0.00061    0.01231    0.00095
C02V  1    0.536510    0.834367    0.927468    11.00000    0.05579    0.03389 =
         0.01209   -0.00038    0.00993    0.00307
C02W  1    0.255112    0.677734    0.580070    11.00000    0.05223    0.02648 =
         0.02940   -0.00295   -0.01036   -0.00042
AFIX  43
H02W  2    0.260403    0.713274    0.594075    11.00000   -1.20000
AFIX   0
C02X  1    0.591472    1.058922    0.769190    11.00000    0.07741    0.03381 =
         0.02648    0.00380    0.00011    0.00362
AFIX  43
H02X  2    0.561842    1.036353    0.747482    11.00000   -1.20000
AFIX   0
C02Y  1    0.453527    1.096454    0.664863    11.00000    0.06977    0.02301 =
         0.01952   -0.00401    0.00737    0.00307
AFIX  43
H02Y  2    0.465315    1.120119    0.690856    11.00000   -1.20000
AFIX   0
C02Z  1    0.400149    0.751956    0.529453    11.00000    0.04752    0.02665 =
         0.02024    0.00698    0.00252    0.00059
C030  1    0.528686    0.896563    0.521006    11.00000    0.03980    0.02304 =
         0.01984   -0.00032   -0.00160   -0.00334
AFIX  23
H03A  2    0.520719    0.874300    0.543578    11.00000   -1.20000
H03B  2    0.561220    0.883168    0.506355    11.00000   -1.20000
AFIX   0
C031  1    0.510472    0.618897    0.525650    11.00000    0.05719    0.01429 =
         0.01197   -0.00232    0.01012    0.00266
C032  1    0.736706    0.774048    0.717193    11.00000    0.03939    0.04804 =
         0.02492    0.00462    0.00785    0.00377
AFIX  43
H032  2    0.746574    0.766080    0.745259    11.00000   -1.20000
AFIX   0
C033  1    0.744818    0.996222    0.897017    11.00000    0.03915    0.04135 =
         0.03824   -0.00790   -0.00386   -0.00702
C034  1    0.427163    0.692302    0.937044    11.00000    0.07082    0.03940 =
         0.02568    0.00979    0.01396    0.01303
AFIX  43
H034  2    0.457992    0.704419    0.920539    11.00000   -1.20000
AFIX   0
C035  1    0.454823    0.542618    0.456883    11.00000    0.09556    0.02064 =
         0.01802   -0.00269   -0.00133   -0.00076
AFIX  43
H035  2    0.435740    0.516026    0.433573    11.00000   -1.20000
AFIX   0
C036  1    0.256414    0.911090    0.528572    11.00000    0.04265    0.02517 =
         0.03071    0.00460    0.00817   -0.00091
C037  1    0.467631    0.889663    0.488540    11.00000    0.05216    0.03478 =
         0.02070   -0.00506    0.00926   -0.00229
AFIX  23
H03C  2    0.473948    0.915226    0.467999    11.00000   -1.20000
H03D  2    0.459347    0.853223    0.472455    11.00000   -1.20000
AFIX   0
C038  1    0.416655    0.727263    0.455468    11.00000    0.06557    0.03407 =
         0.01546   -0.00997    0.00925   -0.00506
AFIX  43
H038  2    0.456790    0.749485    0.461608    11.00000   -1.20000
AFIX   0
C039  1    0.145634    0.776568    0.616238    11.00000    0.04179    0.04766 =
         0.02636   -0.00077    0.00968   -0.00214
AFIX  43
H039  2    0.152951    0.741592    0.619266    11.00000   -1.20000
AFIX   0
C03A  1    0.364378    1.042699    0.884498    11.00000    0.04643    0.04245 =
         0.01407    0.00498    0.00341    0.00957
C03B  1    0.447546    0.613120    0.511233    11.00000    0.06254    0.01886 =
         0.02170   -0.00354   -0.00353    0.00180
AFIX  43
H03E  2    0.423481    0.635301    0.525142    11.00000   -1.20000
AFIX   0
C03C  1    0.226265    0.803809    0.489399    11.00000    0.04005    0.02551 =
         0.02639   -0.00151    0.00055   -0.00039
C03D  1    0.532201    0.852542    0.894578    11.00000    0.03606    0.03634 =
         0.01082   -0.00257    0.00342    0.00378
C03E  1    0.289505    0.703861    0.854387    11.00000    0.04851    0.03845 =
         0.03414    0.00554    0.00907    0.00460
AFIX  23
H03F  2    0.252997    0.695610    0.869099    11.00000   -1.20000
H03G  2    0.276086    0.721063    0.829456    11.00000   -1.20000
AFIX   0

PART 2
F03F  5    0.492612    0.534825    0.952356    11.00000    0.16486    0.11081 =
         0.07542    0.05389    0.04791    0.06289

PART 0
C03G  1    0.782815    0.775699    0.691111    11.00000    0.03181    0.03426 =
         0.03692    0.00540    0.00351   -0.00122
C03H  1    0.678693    0.934934    0.570326    11.00000    0.05536    0.02013 =
         0.02930    0.00261    0.01091   -0.00906
C03I  1    0.602898    0.629737    0.920248    11.00000    0.06979    0.03900 =
         0.02244    0.00818    0.00368    0.01789
AFIX  43
H03I  2    0.592169    0.599747    0.934304    11.00000   -1.20000
AFIX   0
C03J  1    0.555935    0.507169    0.823290    11.00000    0.05991    0.03129 =
         0.03403    0.00676    0.01028    0.00746
C03K  1    0.260007    0.610638    0.810646    11.00000    0.05649    0.04158 =
         0.02865   -0.00108    0.01275    0.00141
AFIX  23
H03H  2    0.223103    0.603659    0.825186    11.00000   -1.20000
H03J  2    0.246784    0.624753    0.784060    11.00000   -1.20000
AFIX   0
C03L  1    0.704319    1.052339    0.603732    11.00000    0.05097    0.03272 =
         0.03706    0.00806    0.00823   -0.00345
AFIX  43
H03L  2    0.732290    1.030824    0.593821    11.00000   -1.20000
AFIX   0
C03M  1    0.542857    0.811730    0.966649    11.00000    0.06880    0.03396 =
         0.01426    0.00229    0.01222    0.00818
C03N  1    0.512921    0.535639    0.801456    11.00000    0.05556    0.02841 =
         0.02932    0.00235    0.01024    0.00092
C03O  1    0.283392    0.558725    0.799903    11.00000    0.06691    0.04060 =
         0.03606   -0.00453    0.02359   -0.00027
AFIX  23
H03K  2    0.319730    0.565984    0.784868    11.00000   -1.20000
H03M  2    0.298087    0.545701    0.826709    11.00000   -1.20000
AFIX   0
C03P  1    0.546082    0.587336    0.505722    11.00000    0.05824    0.02184 =
         0.02641   -0.00120    0.01766    0.00255
AFIX  43
H03P  2    0.589786    0.591666    0.515444    11.00000   -1.20000
AFIX   0
C03Q  1    0.086437    0.783918    0.601059    11.00000    0.03575    0.05784 =
         0.03210   -0.00522    0.00545   -0.00886
AFIX  43
H03Q  2    0.053492    0.753879    0.593826    11.00000   -1.20000
AFIX   0

F03R  5    0.796018    0.533757    0.642171    11.00000    0.13028    0.12737 =
         0.05754   -0.00389   -0.01583    0.04119
C03S  1    0.187122    0.864739    0.817279    11.00000    0.03136    0.05955 =
         0.03727   -0.00275    0.01614   -0.00657
AFIX  43
H03S  2    0.161991    0.872151    0.838363    11.00000   -1.20000
AFIX   0
C03T  1    0.433729    1.116313    0.628463    11.00000    0.06053    0.02117 =
         0.02622    0.00567    0.01367    0.00924
C03U  1    0.603513    1.062732    0.617885    11.00000    0.05595    0.04198 =
         0.03008   -0.01496    0.00577    0.00360
AFIX  43
H03U  2    0.560742    1.048324    0.617763    11.00000   -1.20000
AFIX   0
C03V  1    0.470644    0.381045    0.731336    11.00000    0.07254    0.03187 =
         0.01865    0.01044    0.00684   -0.00128
C03W  1    0.321590    0.688791    0.477768    11.00000    0.06294    0.03938 =
         0.02069   -0.00235    0.00363    0.00540
AFIX  43
H03W  2    0.295862    0.684800    0.499147    11.00000   -1.20000
AFIX   0
C03X  1    0.415704    1.079747    0.591413    11.00000    0.07250    0.02759 =
         0.02419    0.00384    0.00590    0.00723
AFIX  43
H03X  2    0.401312    1.091750    0.565528    11.00000   -1.20000
AFIX   0
C03Y  1    0.273925    0.945074    0.566995    11.00000    0.08082    0.03267 =
         0.03988   -0.00476    0.01562   -0.00102
AFIX  43
H03Y  2    0.305264    0.938066    0.588099    11.00000   -1.20000
AFIX   0
C03Z  1    0.314587    0.801828    0.914681    11.00000    0.05612    0.03140 =
         0.02572    0.01227    0.01304    0.01005
C040  1    0.620421    1.108671    0.761233    11.00000    0.08930    0.02896 =
         0.02449    0.00844    0.00143    0.00664
AFIX  43
H040  2    0.610981    1.119004    0.733921    11.00000   -1.20000
AFIX   0
C041  1    0.765168    0.788772    0.650810    11.00000    0.03265    0.06598 =
         0.02952    0.00634    0.01033    0.00261
AFIX  43
H041  2    0.795418    0.791714    0.632243    11.00000   -1.20000
AFIX   0
C042  1    0.200370    0.655068    0.553806    11.00000    0.04494    0.04031 =
         0.03878   -0.00701   -0.00389    0.01453
AFIX  43
H042  2    0.167968    0.675494    0.550334    11.00000   -1.20000
AFIX   0
C043  1    0.498711    1.054557    0.899209    11.00000    0.05230    0.05049 =
         0.02513   -0.01236    0.00437    0.01092
AFIX  23
H04A  2    0.537683    1.056018    0.886668    11.00000   -1.20000
H04B  2    0.499492    1.090036    0.915385    11.00000   -1.20000
AFIX   0
C044  1    0.672864    0.688115    0.559816    11.00000    0.04337    0.03357 =
         0.03744   -0.00507    0.01909    0.00686
AFIX  43
H044  2    0.678198    0.656973    0.572248    11.00000   -1.20000
AFIX   0
C045  1    0.189831    0.603166    0.531787    11.00000    0.04322    0.02843 =
         0.02435    0.00057    0.00939    0.00009
C046  1    0.722878    0.918460    0.599971    11.00000    0.04731    0.04220 =
         0.04268    0.00809    0.01316    0.00566
AFIX  43
H046  2    0.715324    0.917951    0.628401    11.00000   -1.20000
AFIX   0
C047  1    0.662243    1.142800    0.792243    11.00000    0.06918    0.02907 =
         0.03789    0.00290    0.01659   -0.00003
C048  1    0.240182    0.576688    0.536435    11.00000    0.04765    0.03058 =
         0.04477   -0.01264   -0.00459    0.00171
AFIX  43
H048  2    0.236294    0.542503    0.520281    11.00000   -1.20000
AFIX   0
C049  1    0.418166    0.575192    0.476446    11.00000    0.07415    0.02608 =
         0.04134    0.00597   -0.01416   -0.00121
AFIX  43
H049  2    0.374653    0.571576    0.466345    11.00000   -1.20000
AFIX   0
C04A  1    0.394446    0.699827    0.414793    11.00000    0.08297    0.04003 =
         0.02740    0.00265    0.02614   -0.00225
AFIX  43
H04C  2    0.420148    0.703843    0.393402    11.00000   -1.20000
AFIX   0
C04B  1    0.658522    0.779859    0.524266    11.00000    0.07308    0.02964 =
         0.02064    0.00152    0.01615   -0.01175
AFIX  43
H04D  2    0.653799    0.811189    0.511946    11.00000   -1.20000
AFIX   0
C04C  1    0.648998    1.077016    0.840012    11.00000    0.04787    0.05514 =
         0.02222    0.00846   -0.00651   -0.01160
AFIX  43
H04E  2    0.659746    1.066651    0.867166    11.00000   -1.20000
AFIX   0
C04D  1    0.227938    0.779047    0.449310    11.00000    0.04970    0.04027 =
         0.03813   -0.00234    0.01163   -0.00076
AFIX  43
H04F  2    0.264250    0.787062    0.436463    11.00000   -1.20000
AFIX   0
C04E  1    0.310786    0.652032    0.839223    11.00000    0.05872    0.02564 =
         0.03101   -0.00123    0.01798    0.00272
AFIX  23
H04G  2    0.346204    0.660543    0.823574    11.00000   -1.20000
H04H  2    0.326438    0.636224    0.864416    11.00000   -1.20000
AFIX   0
C04F  1    0.129010    0.578106    0.502568    11.00000    0.03748    0.04313 =
         0.03232   -0.00790   -0.00288    0.00346
C04G  1    0.181048    0.869579    0.623805    11.00000    0.04204    0.04603 =
         0.03664    0.00843    0.00594    0.00696
AFIX  43
H04I  2    0.213173    0.899980    0.632810    11.00000   -1.20000
AFIX   0
C04H  1    0.267106    0.458804    0.590804    11.00000    0.05024    0.03401 =
         0.04982   -0.00264    0.00651   -0.00355
AFIX  43
H04J  2    0.308043    0.469856    0.584720    11.00000   -1.20000
AFIX   0
C04I  1    0.324927    0.894552    0.946039    11.00000    0.09163    0.03926 =
         0.02628   -0.01035    0.00135    0.01419
AFIX  43
H04K  2    0.349746    0.929053    0.954646    11.00000   -1.20000
AFIX   0
C04J  1    0.676557    1.126705    0.831933    11.00000    0.06664    0.04101 =
         0.02783    0.00422    0.00083   -0.01437
AFIX  43
H04L  2    0.705441    1.149947    0.853664    11.00000   -1.20000
AFIX   0
C04K  1    0.776542    0.903118    0.588961    11.00000    0.04433    0.04625 =
         0.07181    0.00958    0.00884    0.00274
AFIX  43
H04M  2    0.806904    0.894284    0.609803    11.00000   -1.20000
AFIX   0
C04L  1    0.689702    0.624765    0.720211    11.00000    0.05044    0.06399 =
         0.02043   -0.00084    0.00847    0.01935
AFIX  43
H04N  2    0.680711    0.634436    0.692620    11.00000   -1.20000
AFIX   0
C04M  1    0.602881    0.489002    0.802806    11.00000    0.05213    0.05460 =
         0.03744    0.01948    0.01131    0.00809
AFIX  43
H04O  2    0.607588    0.497353    0.775204    11.00000   -1.20000
AFIX   0
C04N  1    0.234425    0.515184    0.772537    11.00000    0.04414    0.05442 =
         0.03358   -0.00477    0.00508   -0.00371
AFIX  23
H04P  2    0.220551    0.527759    0.745370    11.00000   -1.20000
H04Q  2    0.197610    0.508501    0.787202    11.00000   -1.20000
AFIX   0
C04O  1    0.199165    0.842877    0.745149    11.00000    0.04150    0.08577 =
         0.01951   -0.00887    0.00591   -0.00577
AFIX  43
H04R  2    0.182351    0.835928    0.715720    11.00000   -1.20000
AFIX   0
C04P  1    0.310199    0.989155    0.731882    11.00000    0.04029    0.05398 =
         0.04470    0.01103    0.00580   -0.00191
C04Q  1    0.722556    0.717119    0.545327    11.00000    0.03942    0.05095 =
         0.05158   -0.00227    0.01453   -0.00511
AFIX  43
H04S  2    0.761729    0.705444    0.547422    11.00000   -1.20000
AFIX   0
C04R  1    0.137246    0.579772    0.456238    11.00000    0.05717    0.06405 =
         0.03338    0.00132   -0.00688   -0.00049
AFIX 137
H04T  2    0.150160    0.616848    0.451849    11.00000   -1.50000
H04U  2    0.097484    0.564443    0.437700    11.00000   -1.50000
H04V  2    0.169381    0.559094    0.449410    11.00000   -1.50000
AFIX   0
C04S  1    0.296378    0.597724    0.563679    11.00000    0.04897    0.03072 =
         0.03596   -0.00831   -0.00384    0.00924
AFIX  43
H04W  2    0.329403    0.577907    0.566849    11.00000   -1.20000
AFIX   0
C04T  1    0.350571    0.852371    0.927880    11.00000    0.06763    0.04401 =
         0.02049   -0.00227    0.00529    0.00668
AFIX  43
H04X  2    0.393424    0.858428    0.924516    11.00000   -1.20000
AFIX   0
C04U  1    0.738265    0.596382    0.729185    11.00000    0.05667    0.06058 =
         0.03411   -0.00525    0.00990    0.02085
AFIX  43
H04Y  2    0.761530    0.586858    0.707468    11.00000   -1.20000
AFIX   0
C04V  1    0.185099    0.624800    0.666308    11.00000    0.04629    0.05255 =
         0.04344   -0.00978    0.00109    0.00989
AFIX  43
H04Z  2    0.216182    0.607506    0.655676    11.00000   -1.20000
AFIX   0
C04W  1    0.073931    0.833024    0.596159    11.00000    0.04110    0.06765 =
         0.03598    0.00735    0.01048    0.00455
C04X  1    0.715632    0.762492    0.528008    11.00000    0.06621    0.03371 =
         0.03293   -0.01260    0.01817   -0.02025
AFIX  43
H04   2    0.750197    0.782306    0.518454    11.00000   -1.20000
AFIX   0
C04Y  1    0.608271    1.002604    0.936511    11.00000    0.05706    0.05171 =
         0.02369   -0.00248    0.01165    0.00641
AFIX  23
H0AA  2    0.627738    1.036726    0.928384    11.00000   -1.20000
H     2    0.589928    0.978375    0.909853    11.00000   -1.20000
AFIX   0
C04Z  1    0.172035    0.791567    0.507006    11.00000    0.05101    0.04644 =
         0.03170   -0.00206    0.00042   -0.00458
AFIX  43
H1AA  2    0.170320    0.808373    0.534727    11.00000   -1.20000
AFIX   0
C050  1    0.121932    0.876077    0.607674    11.00000    0.04553    0.05638 =
         0.04827    0.01267    0.00725    0.00875
AFIX  43
H050  2    0.114042    0.910840    0.604410    11.00000   -1.20000
AFIX   0
C051  1    0.006620    0.608429    0.644933    11.00000    0.04053    0.06642 =
         0.05616   -0.01202    0.01344   -0.01479
C052  1    0.849472    0.828622    0.875323    11.00000    0.04321    0.07502 =
         0.04374   -0.00594   -0.00603    0.00435
AFIX  43
H052  2    0.882733    0.854996    0.890959    11.00000   -1.20000
AFIX   0
C053  1    0.625891    1.117135    0.632270    11.00000    0.07039    0.03616 =
         0.04260   -0.00970    0.01233    0.00662
AFIX  43
H053  2    0.598351    1.139165    0.642070    11.00000   -1.20000
AFIX   0
C054  1    0.730051    1.012852    0.709588    11.00000    0.06162    0.04571 =
         0.05291    0.00381    0.00345   -0.00059
AFIX  43
H054  2    0.701309    1.036614    0.705819    11.00000   -1.20000
AFIX   0
C055  1    0.363252    1.088066    0.913269    11.00000    0.07238    0.05185 =
         0.03674   -0.00694    0.01536    0.01157
AFIX  43
H055  2    0.397198    1.117313    0.918008    11.00000   -1.20000
AFIX   0
C056  1    0.809108    0.739798    0.844978    11.00000    0.05502    0.05233 =
         0.03723    0.00305    0.01051    0.01381
AFIX  43
H056  2    0.813783    0.703610    0.839160    11.00000   -1.20000
AFIX   0
C057  1    0.517457    0.548668    0.470915    11.00000    0.08307    0.02807 =
         0.01981   -0.00874    0.01723    0.00407
AFIX  43
H057  2    0.541832    0.526679    0.457123    11.00000   -1.20000
AFIX   0
C058  1    0.748412    0.984935    0.853430    11.00000    0.04730    0.05249 =
         0.04048    0.00301    0.01370    0.00591
AFIX  43
H058  2    0.727774    0.951630    0.837658    11.00000   -1.20000
AFIX   0
C059  1    0.326298    0.694457    0.958332    11.00000    0.07866    0.05914 =
         0.03985    0.01844    0.02825    0.01219
AFIX  43
H059  2    0.287617    0.706961    0.956029    11.00000   -1.20000
AFIX   0
C05A  1    0.188806    0.465375    0.634937    11.00000    0.04528    0.06233 =
         0.03510   -0.01450    0.00428   -0.00753
AFIX  43
H05A  2    0.175654    0.481583    0.659533    11.00000   -1.20000
AFIX   0
C05B  1    0.794842    0.844287    0.860341    11.00000    0.03109    0.05585 =
         0.05443   -0.01368   -0.00200    0.00477
AFIX  43
H05B  2    0.790747    0.880643    0.865967    11.00000   -1.20000
AFIX   0
C05C  1    0.159262    0.853879    0.774788    11.00000    0.03529    0.07406 =
         0.03159   -0.00895    0.00429   -0.00628
C05D  1    0.715513    0.638119    0.955872    11.00000    0.04867    0.05920 =
         0.03965    0.01438    0.00639    0.01894
C05E  1    0.504996    0.819742    0.996917    11.00000    0.08507    0.03284 =
         0.02152    0.00397    0.01842    0.01372
AFIX  43
H05E  2    0.474982    0.842254    0.992396    11.00000   -1.20000
AFIX   0
C05F  1    0.429600    1.176070    0.628966    11.00000    0.07425    0.03101 =
         0.04126    0.00221    0.01262    0.01352
C05G  1    0.164521    0.401344    0.571307    11.00000    0.05539    0.03313 =
         0.03996   -0.00188   -0.00384   -0.00334
C05H  1    0.489271    1.125721    0.823055    11.00000    0.08985    0.04198 =
         0.08895    0.02049    0.04569    0.02054
AFIX  43
H05H  2    0.527572    1.118077    0.836521    11.00000   -1.20000
AFIX   0

F05I  5    0.719904    0.570466    0.543030    11.00000    0.24664    0.11596 =
         0.07613   -0.00458   -0.05364    0.08353
C05J  1    0.300889    0.661038    0.436407    11.00000    0.04600    0.05039 =
         0.02773    0.00031   -0.00063   -0.00624
AFIX  43
H05J  2    0.261491    0.637692    0.430533    11.00000   -1.20000
AFIX   0

F05K  5    0.778840    0.622400    0.615577    11.00000    0.21204    0.05953 =
         0.16446   -0.04372   -0.06123    0.03712
C05L  1    0.686267    1.138246    0.632236    11.00000    0.08052    0.03742 =
         0.02198   -0.00245    0.00689   -0.01486
AFIX  43
H05L  2    0.701059    1.175099    0.642097    11.00000   -1.20000
AFIX   0
C05M  1    0.509186    0.795938    1.034004    11.00000    0.10009    0.03552 =
         0.01798    0.00668    0.02484    0.00597
AFIX  43
H05M  2    0.482121    0.802534    1.053989    11.00000   -1.20000
AFIX   0
C05N  1    0.269878    0.982540    0.761933    11.00000    0.05969    0.05454 =
         0.06200    0.01108    0.02030    0.00756
AFIX  43
H05N  2    0.276801    0.959998    0.782939    11.00000   -1.20000
AFIX   0
C05O  1    0.147189    0.426027    0.607516    11.00000    0.05273    0.05788 =
         0.05674   -0.00019   -0.00622   -0.01122
AFIX  43
H05O  2    0.106065    0.415693    0.613528    11.00000   -1.20000
AFIX   0
C05P  1    0.336024    0.666698    0.404174    11.00000    0.06517    0.03508 =
         0.01691   -0.00578    0.00375    0.00714
C05Q  1    0.642773    0.458676    0.822793    11.00000    0.06355    0.05918 =
         0.04654    0.01727    0.01642    0.02207
AFIX  43
H05Q  2    0.673925    0.446374    0.808335    11.00000   -1.20000
AFIX   0
C05R  1    0.752158    0.927242    0.721392    11.00000    0.05664    0.04703 =
         0.06912    0.00225    0.00039    0.00502
AFIX  43
H05R  2    0.738934    0.891025    0.724638    11.00000   -1.20000
AFIX   0
C05S  1    0.785611    0.900759    0.546121    11.00000    0.06320    0.03786 =
         0.07626    0.00175    0.03677   -0.00378
AFIX  43
H05S  2    0.821744    0.889079    0.537844    11.00000   -1.20000
AFIX   0
C05T  1    0.436175    1.179231    0.778762    11.00000    0.14722    0.03220 =
         0.03368    0.00583    0.03421    0.01891
AFIX  43
H05T  2    0.436580    1.207963    0.762549    11.00000   -1.20000
AFIX   0
C05U  1    0.438745    0.657227    0.964734    11.00000    0.07538    0.05390 =
         0.03018    0.01391    0.01065    0.01886
AFIX  43
H05U  2    0.477100    0.644202    0.966851    11.00000   -1.20000
AFIX   0
C05V  1    0.413043    0.380452    0.644469    11.00000    0.06453    0.02728 =
         0.02486    0.00077   -0.00410    0.00735
C05W  1    0.123146    0.605865    0.650427    11.00000    0.04437    0.05250 =
         0.05020   -0.01339   -0.00197   -0.00898
AFIX  43
H05W  2    0.112880    0.575266    0.629316    11.00000   -1.20000
AFIX   0
C05X  1    0.120901    0.354623    0.540900    11.00000    0.06365    0.03687 =
         0.05895   -0.00010   -0.01587   -0.00717
C05Y  1    0.552549    0.495261    0.865107    11.00000    0.07400    0.05575 =
         0.02690    0.00670    0.01153    0.01929
AFIX  43
H05Y  2    0.522597    0.508393    0.880310    11.00000   -1.20000
AFIX   0
C05Z  1    0.847925    0.764869    0.706563    11.00000    0.04424    0.05764 =
         0.04663    0.01076    0.00854    0.01027
C060  1    0.690790    0.932824    0.528553    11.00000    0.05623    0.04262 =
         0.03308    0.00263    0.01672   -0.01171
AFIX  43
H060  2    0.662263    0.943920    0.507787    11.00000   -1.20000
AFIX   0
C061  1    0.075688    0.628461    0.663229    11.00000    0.03659    0.05163 =
         0.04679   -0.00468    0.01215   -0.01332
C062  1    0.282097    0.432664    0.813078    11.00000    0.09147    0.04508 =
         0.03624    0.00614    0.03075   -0.00028
C063  1    0.725678    1.107695    0.618404    11.00000    0.06655    0.03244 =
         0.02820    0.01056    0.01047   -0.01016
AFIX  43
H063  2    0.768106    1.123081    0.618395    11.00000   -1.20000
AFIX   0
C064  1    0.585495    0.778020    0.974904    11.00000    0.07573    0.05241 =
         0.01693    0.00900    0.01185    0.01777
AFIX  43
H064  2    0.612242    0.771001    0.954794    11.00000   -1.20000
AFIX   0
C065  1    0.300195    1.023790    0.702024    11.00000    0.04740    0.08797 =
         0.07488    0.04159    0.00506    0.00439
AFIX  43
H065  2    0.328229    1.029364    0.682197    11.00000   -1.20000
AFIX   0
C066  1    0.223924    0.418911    0.562713    11.00000    0.05957    0.04049 =
         0.04170   -0.00835    0.00611   -0.00038
AFIX  43
H066  2    0.235965    0.403777    0.537303    11.00000   -1.20000
AFIX   0
C067  1    0.262047    0.884704    0.951194    11.00000    0.08680    0.07250 =
         0.02632   -0.00622    0.01521    0.03183
AFIX  43
H067  2    0.244115    0.912598    0.964058    11.00000   -1.20000
AFIX   0
C068  1    0.743003    0.915084    0.516508    11.00000    0.06603    0.04720 =
         0.04640    0.00010    0.03624    0.00084
AFIX  43
H068  2    0.749152    0.912890    0.487648    11.00000   -1.20000
AFIX   0
C069  1    0.379582    1.107882    0.807649    11.00000    0.07752    0.05020 =
         0.04466    0.01724   -0.01249   -0.00446
AFIX  43
H069  2    0.340344    1.087526    0.810117    11.00000   -1.20000
AFIX   0
C06A  1    0.757268    0.915651    0.952978    11.00000    0.04583    0.06163 =
         0.02327   -0.00804   -0.00307    0.01666
C06B  1    0.659867    0.978612    0.959352    11.00000    0.05321    0.06071 =
         0.02187   -0.01352   -0.00118    0.01456
AFIX  23
H06A  2    0.641719    0.952659    0.976854    11.00000   -1.20000
H06B  2    0.690133    1.007106    0.978542    11.00000   -1.20000
AFIX   0
C06C  1    0.805873    0.550575    0.777428    11.00000    0.05918    0.05737 =
         0.05123    0.00177    0.00432    0.02798
C06D  1    0.591017    0.465692    0.883619    11.00000    0.08095    0.05120 =
         0.02639    0.01101    0.00438    0.00641
AFIX  43
H06D  2    0.586708    0.457567    0.911334    11.00000   -1.20000
AFIX   0
C06E  1    0.197765    0.997208    0.545235    11.00000    0.10447    0.03755 =
         0.11159    0.02556    0.05432    0.02752
AFIX  43
H06E  2    0.175447    1.025150    0.551769    11.00000   -1.20000
AFIX   0
C06F  1    0.181537    0.965391    0.506531    11.00000    0.08582    0.04842 =
         0.10470    0.02167    0.02153    0.02579
AFIX  43
H06F  2    0.150565    0.973056    0.485497    11.00000   -1.20000
AFIX   0
C06G  1    0.791788    1.029235    0.707178    11.00000    0.06041    0.05039 =
         0.07966    0.01196    0.01588   -0.00052
AFIX  43
H06G  2    0.804828    1.064425    0.701366    11.00000   -1.20000
AFIX   0
C06H  1    0.551547    0.763413    1.041878    11.00000    0.10460    0.03547 =
         0.01557    0.00765    0.01044    0.00786
C06I  1    0.589966    0.754640    1.011289    11.00000    0.09080    0.05255 =
         0.02170    0.00830    0.00010    0.02385
AFIX  43
H06I  2    0.619818    0.731985    1.015819    11.00000   -1.20000
AFIX   0
C06J  1    0.858887    0.777008    0.869031    11.00000    0.03553    0.08902 =
         0.03794    0.00154    0.00439    0.01980
C06K  1    0.120320    0.755394    0.485093    11.00000    0.04519    0.05957 =
         0.05251    0.01076    0.00101   -0.01342
AFIX  43
H06K  2    0.083829    0.747308    0.497741    11.00000   -1.20000
AFIX   0
C06L  1    0.313038    0.638029    0.358888    11.00000    0.08140    0.05069 =
         0.03611   -0.00057   -0.00050    0.01224
C06M  1    0.195122    0.405687    0.733549    11.00000    0.07048    0.05822 =
         0.05564   -0.00527    0.00565   -0.01150
C06N  1    0.245611    0.989207    0.574489    11.00000    0.10856    0.03100 =
         0.06712   -0.00755    0.03317    0.01632
AFIX  43
H06N  2    0.259465    1.013754    0.599874    11.00000   -1.20000
AFIX   0
C06O  1   -0.004533    0.555106    0.615249    11.00000    0.05851    0.06000 =
         0.08215   -0.01732    0.00062   -0.02537
AFIX 137
H06C  2    0.017056    0.559714    0.590760    11.00000   -1.50000
H06H  2   -0.049542    0.543399    0.605350    11.00000   -1.50000
H06J  2    0.011776    0.528202    0.630707    11.00000   -1.50000
AFIX   0
C06P  1    0.110389    0.519446    0.509682    11.00000    0.06127    0.03965 =
         0.06957   -0.00154   -0.00414   -0.01615
AFIX 137
H06L  2    0.144928    0.500404    0.505530    11.00000   -1.50000
H06M  2    0.073032    0.502328    0.489314    11.00000   -1.50000
H06O  2    0.101408    0.518435    0.538709    11.00000   -1.50000
AFIX   0
C06Q  1    0.812750    0.945559    0.720457    11.00000    0.04528    0.05755 =
         0.10679    0.00258    0.00526    0.01299
AFIX  43
H06Q  2    0.841649    0.922154    0.725293    11.00000   -1.20000
AFIX   0

F06R  5    0.833387    0.553940    0.572135    11.00000    0.10790    0.11805 =
         0.16239    0.01209    0.07303   -0.01675
C06S  1    0.316483    1.001325    0.878430    11.00000    0.05989    0.05042 =
         0.04666   -0.00056    0.01450    0.00635
AFIX  43
H06S  2    0.317712    0.969806    0.860034    11.00000   -1.20000
AFIX   0
C06T  1    0.122753    0.731239    0.444444    11.00000    0.05147    0.05328 =
         0.05839   -0.00594   -0.00799   -0.00651
AFIX  43
H06T  2    0.087312    0.707330    0.428644    11.00000   -1.20000
AFIX   0
C06U  1    0.154805    0.692972    0.709967    11.00000    0.04082    0.07455 =
         0.06661   -0.03958    0.00830   -0.00046
AFIX  43
H06U  2    0.164555    0.724092    0.730561    11.00000   -1.20000
AFIX   0
C06V  1    0.251369    0.794027    0.919357    11.00000    0.06776    0.04619 =
         0.04252    0.00660    0.02423    0.01075
AFIX  43
H06V  2    0.225670    0.760095    0.909703    11.00000   -1.20000
AFIX   0
C06W  1    0.244516    0.613712    0.351760    11.00000    0.07994    0.06380 =
         0.04467   -0.01858   -0.01253    0.01090
AFIX 137
H06P  2    0.236199    0.591070    0.373659    11.00000   -1.50000
H06R  2    0.233190    0.592100    0.323629    11.00000   -1.50000
H06W  2    0.219566    0.642141    0.353352    11.00000   -1.50000
AFIX   0
C06X  1    0.176142    0.741948    0.427300    11.00000    0.06296    0.05713 =
         0.04323   -0.00978   -0.00017   -0.00849
AFIX  43
H06X  2    0.178340    0.724035    0.400042    11.00000   -1.20000
AFIX   0
C06Y  1    0.210624    0.922007    0.498327    11.00000    0.06986    0.04465 =
         0.06099    0.01509    0.00886    0.01832
AFIX  43
H06Y  2    0.199024    0.899584    0.471719    11.00000   -1.20000
AFIX   0
C06Z  1    0.314198    1.090318    0.934212    11.00000    0.07595    0.07955 =
         0.05332   -0.00836    0.02484    0.02374
AFIX  43
H06Z  2    0.314702    1.120640    0.954413    11.00000   -1.20000
AFIX   0
C070  1    0.456895    0.373066    0.616586    11.00000    0.09100    0.03886 =
         0.03651    0.00242    0.02101    0.00661
AFIX  43
H070  2    0.499570    0.389278    0.625409    11.00000   -1.20000
AFIX   0
C071  1    0.525709    0.321177    0.787820    11.00000    0.12014    0.03962 =
         0.03366    0.01901    0.00669    0.01042
AFIX  43
H071  2    0.541183    0.298032    0.806096    11.00000   -1.20000
AFIX   0
C072  1    0.556461    1.013150    0.959462    11.00000    0.05761    0.10223 =
         0.01568    0.00191    0.00337    0.03005
AFIX  23
H07A  2    0.568859    1.048422    0.977402    11.00000   -1.20000
H07B  2    0.548917    0.985845    0.978474    11.00000   -1.20000
AFIX   0
C073  1    0.495818    1.012438    0.929317    11.00000    0.04539    0.08882 =
         0.02502    0.00906    0.00514    0.01483
AFIX  23
H07C  2    0.462491    1.017332    0.946586    11.00000   -1.20000
H07D  2    0.483421    0.976761    0.911992    11.00000   -1.20000
AFIX   0
C074  1    0.394726    0.640554    0.989772    11.00000    0.10966    0.04436 =
         0.03965    0.01842    0.00978    0.01981
AFIX  43
H074  2    0.402600    0.615710    1.008724    11.00000   -1.20000
AFIX   0
C075  1    0.641655    0.362140    0.894734    11.00000    0.10923    0.05886 =
         0.06566    0.02341   -0.00003    0.02756
AFIX 137
H07E  2    0.610793    0.371573    0.912343    11.00000   -1.50000
H07F  2    0.668999    0.341429    0.909897    11.00000   -1.50000
H07G  2    0.619941    0.340790    0.867908    11.00000   -1.50000
AFIX   0
C076  1    0.490274    1.167727    0.797744    11.00000    0.13257    0.03349 =
         0.10357    0.01873    0.07460    0.01960
AFIX  43
H076  2    0.529159    1.187741    0.794195    11.00000   -1.20000
AFIX   0
C077  1    0.262741    1.048760    0.926631    11.00000    0.06534    0.09046 =
         0.05143    0.01860    0.03377    0.02545
AFIX  43
H077  2    0.227352    1.051409    0.940329    11.00000   -1.20000
AFIX   0

F078  5    0.683176    0.547746    0.613037    11.00000    0.10447    0.21964 =
         0.18092   -0.01285    0.07288    0.07741
C079  1    0.094313    0.673648    0.693586    11.00000    0.03407    0.08388 =
         0.08680   -0.04009    0.00734   -0.00617
AFIX  43
H079  2    0.063081    0.691653    0.703179    11.00000   -1.20000
AFIX   0
C07A  1    0.776450    1.045670    0.919160    11.00000    0.06878    0.06137 =
         0.06484   -0.01990    0.00264   -0.00030
AFIX  43
H07H  2    0.775430    1.054184    0.948661    11.00000   -1.20000
AFIX   0
C07B  1    0.381003    1.188189    0.655643    11.00000    0.13426    0.05060 =
         0.08099    0.01574    0.04289    0.05229
AFIX 137
H07I  2    0.340396    1.166190    0.643039    11.00000   -1.50000
H07J  2    0.377878    1.225997    0.656805    11.00000   -1.50000
H07K  2    0.393036    1.180286    0.684487    11.00000   -1.50000
AFIX   0
C07C  1    0.461551    0.386556    0.773041    11.00000    0.11436    0.07970 =
         0.02770    0.02581    0.01859    0.03807
AFIX  43
H07L  2    0.435256    0.409855    0.782744    11.00000   -1.20000
AFIX   0
C07D  1    0.250507    1.049485    0.701290    11.00000    0.06902    0.09470 =
         0.11966    0.06335    0.01546    0.02289
AFIX  43
H07M  2    0.243150    1.071373    0.679860    11.00000   -1.20000
AFIX   0
C07E  1    0.637766    0.446333    0.862948    11.00000    0.08093    0.04553 =
         0.04290    0.01242    0.00409    0.01354
C07F  1    0.810086    1.083074    0.897340    11.00000    0.06882    0.05733 =
         0.11077   -0.01662    0.01899   -0.01924
AFIX  43
H07N  2    0.830964    1.116816    0.912209    11.00000   -1.20000
AFIX   0
C07G  1    0.350208    0.593129    0.350598    11.00000    0.09694    0.07920 =
         0.04700   -0.03549   -0.00267    0.02374
AFIX 137
H07O  2    0.395059    0.607149    0.359219    11.00000   -1.50000
H07P  2    0.341883    0.579021    0.320232    11.00000   -1.50000
H07Q  2    0.337445    0.564514    0.367044    11.00000   -1.50000
AFIX   0
C07H  1    0.786677    0.495267    0.749847    11.00000    0.09759    0.06272 =
         0.06835   -0.00290    0.01461    0.04864
AFIX 137
H07R  2    0.748049    0.476416    0.757366    11.00000   -1.50000
H07S  2    0.820127    0.474505    0.754933    11.00000   -1.50000
H07T  2    0.779676    0.499785    0.719742    11.00000   -1.50000
AFIX   0
C07I  1    0.381922    1.149589    0.783097    11.00000    0.12396    0.05250 =
         0.03921    0.01819   -0.00947    0.01102
AFIX  43
H07U  2    0.343878    1.157083    0.769092    11.00000   -1.20000
AFIX   0
C07J  1    0.380025    0.324127    0.564737    11.00000    0.08958    0.06168 =
         0.06676    0.00397    0.01317    0.02299
AFIX  43
H07V  2    0.368500    0.306451    0.536339    11.00000   -1.20000
AFIX   0
C07K  1    0.007584    0.842335    0.576224    11.00000    0.04680    0.09711 =
         0.06233    0.00566    0.01148    0.02007
C07L  1    0.075065    0.606177    0.511564    11.00000    0.03092    0.07118 =
         0.06859   -0.00416    0.00026   -0.00279
AFIX 137
H07W  2    0.072215    0.608694    0.541939    11.00000   -1.50000
H07X  2    0.035821    0.585807    0.494993    11.00000   -1.50000
H07Y  2    0.082434    0.642101    0.503551    11.00000   -1.50000
AFIX   0
C07M  1    0.782842    1.023329    0.833192    11.00000    0.06460    0.06679 =
         0.07035    0.02073    0.02600    0.00411
AFIX  43
H07Z  2    0.785305    1.015926    0.803808    11.00000   -1.20000
AFIX   0
C07N  1   -0.032255    0.602246    0.680922    11.00000    0.05541    0.12566 =
         0.06921   -0.01379    0.01399   -0.02956
AFIX 137
H07   2   -0.014666    0.579317    0.699983    11.00000   -1.50000
HA    2   -0.075628    0.586074    0.668832    11.00000   -1.50000
HB    2   -0.031310    0.637396    0.696944    11.00000   -1.50000
AFIX   0
C07O  1    0.241630    0.403387    0.833059    11.00000    0.09410    0.07823 =
         0.07065    0.02617    0.03947    0.00474
AFIX  43
H2AA  2    0.199671    0.390624    0.819472    11.00000   -1.20000
AFIX   0
C07P  1    0.339796    0.659961    0.987155    11.00000    0.09054    0.07301 =
         0.05418    0.02743    0.03179    0.01510
AFIX  43
H3AA  2    0.310586    0.649663    1.005309    11.00000   -1.20000
AFIX   0
C07Q  1    0.225878    0.835122    0.937861    11.00000    0.07851    0.07014 =
         0.04623    0.00403    0.02771    0.02470
AFIX  43
H4AA  2    0.183087    0.829032    0.941377    11.00000   -1.20000
AFIX   0
C07R  1    0.264065    1.004640    0.899461    11.00000    0.07051    0.07382 =
         0.06643    0.02583    0.03343    0.00687
AFIX  43
H5AA  2    0.229718    0.975715    0.894430    11.00000   -1.20000
AFIX   0
C07S  1    0.835993    0.996987    0.712801    11.00000    0.04555    0.07205 =
         0.11455    0.01012    0.01572    0.00116
C07T  1    0.344848    0.448869    0.833687    11.00000    0.10979    0.06650 =
         0.03273    0.00790    0.01894    0.00596
AFIX  43
H6AA  2    0.374640    0.469100    0.820237    11.00000   -1.20000
AFIX   0
C07U  1    0.680610    0.412511    0.885555    11.00000    0.08942    0.05877 =
         0.06226    0.02909    0.00249    0.02537
C07V  1   -0.018581    0.648960    0.618226    11.00000    0.04378    0.08238 =
         0.07530   -0.00782   -0.00625   -0.00100
AFIX 137
H7AA  2   -0.017461    0.682427    0.636741    11.00000   -1.50000
HC    2   -0.061816    0.634459    0.604702    11.00000   -1.50000
HD    2    0.007532    0.655729    0.596277    11.00000   -1.50000
AFIX   0
C07W  1    0.558731    0.736101    1.082135    11.00000    0.12003    0.05348 =
         0.02956    0.01768    0.00973    0.00940
PART 1
C07X  1    0.698833    1.194749    0.782097    61.00000    0.06911    0.05130 =
         0.06064    0.01518    0.01344    0.00035
PART 0
C07Y  1    0.209405    1.044507    0.731613    11.00000    0.04598    0.08707 =
         0.15859    0.06113    0.02256    0.01810
C07Z  1    0.508613    0.346131    0.718558    11.00000    0.15057    0.07000 =
         0.02890    0.02116    0.02631    0.05415
AFIX  43
H8AA  2    0.514681    0.341310    0.689690    11.00000   -1.20000
AFIX   0
C080  1    0.737489    0.865919    0.962212    11.00000    0.07443    0.07169 =
         0.05432    0.00945   -0.00159    0.02858
AFIX  43
H080  2    0.695705    0.848411    0.951607    11.00000   -1.20000
AFIX   0
C081  1    0.812375    1.070877    0.856057    11.00000    0.06859    0.07180 =
         0.11416    0.01735    0.02819   -0.00495
AFIX  43
H081  2    0.835420    1.096264    0.842143    11.00000   -1.20000
AFIX   0
C082  1    0.102484    0.371873    0.498498    11.00000    0.09753    0.06425 =
         0.06515    0.00171   -0.02716   -0.02596
AFIX 137
H08A  2    0.072333    0.395989    0.501068    11.00000   -1.50000
H08B  2    0.083351    0.340469    0.477655    11.00000   -1.50000
H08C  2    0.139751    0.390416    0.489100    11.00000   -1.50000
AFIX   0

PART 2
F083  5    0.577672    0.484062    0.990813    11.00000    0.16202    0.20540 =
         0.14311    0.09878    0.07410    0.08712

PART 0
C084  1    0.412956    1.189974    0.585201    11.00000    0.16604    0.04966 =
         0.05777    0.02521    0.03060    0.03577
AFIX 137
H08D  2    0.440525    1.176327    0.566627    11.00000   -1.50000
H08E  2    0.418135    1.228828    0.586575    11.00000   -1.50000
H08F  2    0.369330    1.173853    0.573798    11.00000   -1.50000
AFIX   0
C085  1    0.220185    1.009146    0.760557    11.00000    0.05605    0.10041 =
         0.11703    0.04313    0.03487    0.01532
AFIX  43
H085  2    0.191907    1.003206    0.780181    11.00000   -1.20000
AFIX   0
C086  1    0.352623    0.358155    0.631532    11.00000    0.08209    0.05903 =
         0.06598   -0.01884   -0.00509    0.02359
AFIX  43
H086  2    0.321963    0.361786    0.649416    11.00000   -1.20000
AFIX   0
C087  1    0.820294    0.543011    0.824846    11.00000    0.08553    0.07438 =
         0.06579    0.00137   -0.00400    0.03876
AFIX 137
H08G  2    0.835572    0.577883    0.842274    11.00000   -1.50000
H08H  2    0.852373    0.520597    0.828310    11.00000   -1.50000
H08I  2    0.782046    0.525775    0.833908    11.00000   -1.50000
AFIX   0
C088  1    0.202902    0.362671    0.706327    11.00000    0.08114    0.06299 =
         0.06180   -0.00386    0.01523   -0.00878
AFIX  43
H088  2    0.243962    0.358588    0.701906    11.00000   -1.20000
AFIX   0
C089  1    0.843170    0.710347    0.722945    11.00000    0.06960    0.07711 =
         0.10394    0.01937    0.01463    0.03565
AFIX 137
H08J  2    0.813605    0.708262    0.743267    11.00000   -1.50000
H08K  2    0.884486    0.706477    0.737016    11.00000   -1.50000
H08L  2    0.828399    0.681692    0.698949    11.00000   -1.50000
AFIX   0
C08A  1    0.877236    0.806437    0.746346    11.00000    0.05822    0.09621 =
         0.07454    0.00086   -0.00693    0.00843
AFIX 137
H08M  2    0.880135    0.842490    0.738596    11.00000   -1.50000
H08N  2    0.919211    0.800304    0.757007    11.00000   -1.50000
H08O  2    0.850846    0.802733    0.768522    11.00000   -1.50000
AFIX   0
C08B  1    0.865098    0.580427    0.765858    11.00000    0.06543    0.12233 =
         0.08420    0.01671    0.00859    0.05277
AFIX 137
H08P  2    0.858292    0.584099    0.735577    11.00000   -1.50000
H08Q  2    0.899292    0.560622    0.771672    11.00000   -1.50000
H08R  2    0.876079    0.615903    0.782830    11.00000   -1.50000
AFIX   0
C08C  1    0.362549    0.435348    0.873032    11.00000    0.11779    0.09437 =
         0.04417    0.02493    0.00894    0.02686
AFIX  43
H08S  2    0.404473    0.446933    0.887069    11.00000   -1.20000
AFIX   0
C08D  1    0.818040    0.938114    0.967424    11.00000    0.07068    0.09707 =
         0.07132    0.00911   -0.00448    0.01965
AFIX  43
H08T  2    0.833122    0.972101    0.960052    11.00000   -1.20000
AFIX   0
C08E  1    0.537467    0.318526    0.746759    11.00000    0.16166    0.07956 =
         0.05218    0.03476    0.02491    0.06535
AFIX  43
H08U  2    0.566171    0.297110    0.737863    11.00000   -1.20000
AFIX   0
PART 1
C08F  1    0.093092    0.863597    0.756646    41.00000    0.04509    0.06794 =
         0.05815   -0.00600    0.00752    0.00365
PART 0
C08G  1    0.492349    0.356615    0.801615    11.00000    0.13221    0.09624 =
         0.03849    0.03613    0.02544    0.03921
AFIX  43
H08V  2    0.488888    0.362165    0.830943    11.00000   -1.20000
AFIX   0
C08H  1    0.728568    0.395862    0.857731    11.00000    0.09876    0.08619 =
         0.09072    0.04103    0.01532    0.03979
AFIX 137
H08W  2    0.756043    0.375707    0.873414    11.00000   -1.50000
H08X  2    0.753754    0.427824    0.850678    11.00000   -1.50000
H08Y  2    0.706270    0.373513    0.831484    11.00000   -1.50000
AFIX   0
C08I  1    0.920842    0.761390    0.887260    11.00000    0.06344    0.09457 =
         0.07064    0.01104    0.00707    0.02558
C08J  1    0.060919    0.336627    0.558612    11.00000    0.09646    0.09312 =
         0.07487   -0.00139   -0.00906   -0.03779
AFIX 137
H08Z  2    0.070612    0.317944    0.582983    11.00000   -1.50000
HE    2    0.030719    0.312533    0.536496    11.00000   -1.50000
HF    2    0.042957    0.367861    0.567716    11.00000   -1.50000
AFIX   0
C08K  1    0.150598    0.323864    0.684473    11.00000    0.10477    0.08441 =
         0.07298   -0.01215    0.00694    0.00323
AFIX  43
H08   2    0.156414    0.293425    0.666585    11.00000   -1.20000
AFIX   0
C08L  1    0.859652    0.914210    0.992466    11.00000    0.08391    0.12731 =
         0.08852    0.00667   -0.01213    0.03173
AFIX  43
H9AA  2    0.901314    0.931953    1.003168    11.00000   -1.20000
AFIX   0
C08M  1    0.439250    0.343306    0.577504    11.00000    0.09636    0.05060 =
         0.04333    0.00159    0.01265    0.02245
AFIX  43
H0BA  2    0.469481    0.336664    0.559915    11.00000   -1.20000
AFIX   0
C08N  1    0.889083    0.765490    0.674096    11.00000    0.06060    0.16021 =
         0.08523    0.04169    0.02304    0.02747
AFIX 137
H1BA  2    0.867942    0.741188    0.648501    11.00000   -1.50000
HG    2    0.927965    0.753952    0.685069    11.00000   -1.50000
HH    2    0.898817    0.801746    0.667045    11.00000   -1.50000
AFIX   0
C08O  1    0.777890    0.839646    0.987325    11.00000    0.11138    0.09944 =
         0.07649    0.01428    0.01559    0.04463
AFIX  43
H2BA  2    0.763621    0.805443    0.994623    11.00000   -1.20000
AFIX   0
C08P  1    0.838627    0.865729    1.000693    11.00000    0.10473    0.12145 =
         0.07527    0.00931    0.00722    0.04825
AFIX  43
H3BA  2    0.866832    0.848128    1.016583    11.00000   -1.20000
AFIX   0
C08Q  1    0.549098    0.676707    1.070228    11.00000    0.17261    0.06971 =
         0.05667    0.03316    0.01293    0.02257
AFIX 137
H4BA  2    0.511422    0.664811    1.048828    11.00000   -1.50000
HI    2    0.544093    0.659407    1.095529    11.00000   -1.50000
HJ    2    0.585488    0.667104    1.058550    11.00000   -1.50000
AFIX   0
C08R  1    0.922233    0.702912    0.875720    11.00000    0.12124    0.11632 =
         0.15159    0.01772   -0.00104    0.06550
AFIX 137
H5BA  2    0.887680    0.681517    0.885991    11.00000   -1.50000
HK    2    0.962154    0.695037    0.888921    11.00000   -1.50000
HL    2    0.917768    0.694199    0.844752    11.00000   -1.50000
AFIX   0
C08S  1    0.931140    0.775124    0.935865    11.00000    0.08547    0.12002 =
         0.07892    0.02174   -0.01180    0.03098
AFIX 137
H6BA  2    0.930119    0.813038    0.943624    11.00000   -1.50000
HM    2    0.971920    0.767600    0.947763    11.00000   -1.50000
HN    2    0.897957    0.753506    0.947250    11.00000   -1.50000
AFIX   0
C08T  1   -0.015516    0.881278    0.606501    11.00000    0.05801    0.11131 =
         0.08401   -0.00486    0.00358    0.03229
AFIX 137
H7BA  2   -0.013377    0.869216    0.634467    11.00000   -1.50000
HO    2   -0.058961    0.883381    0.595642    11.00000   -1.50000
HP    2    0.010760    0.916579    0.609097    11.00000   -1.50000
AFIX   0
C08U  1    0.335374    0.326820    0.586990    11.00000    0.08608    0.10100 =
         0.08114    0.01194   -0.00592    0.01798
AFIX  43
H8BA  2    0.293496    0.309915    0.575968    11.00000   -1.20000
AFIX   0
PART 1
C08V  1    0.054736    0.877860    0.791709    41.00000    0.05847    0.09405 =
         0.08624   -0.00937    0.01470    0.01435
AFIX 137
H9BA  2    0.055381    0.851695    0.811644    41.00000   -1.50000
HQ    2    0.011403    0.877458    0.778839    41.00000   -1.50000
HR    2    0.072993    0.913512    0.806976    41.00000   -1.50000
AFIX   0
PART 0
C08W  1    0.493951    1.208981    0.646579    11.00000    0.13111    0.02783 =
         0.13221    0.00979   -0.00539    0.00594
AFIX 137
H0CA  2    0.503894    1.206829    0.676998    11.00000   -1.50000
HS    2    0.494115    1.246261    0.642479    11.00000   -1.50000
HT    2    0.525357    1.195082    0.631621    11.00000   -1.50000
AFIX   0

PART 1
F2    5    0.213459    1.116753    0.603007    21.00000    0.12783    0.07753 =
         0.12518    0.01751    0.01467    0.03059

C08Y  1    0.653195    1.222058    0.755314    61.00000    0.07732    0.06183 =
         0.08795    0.01955    0.02691    0.01920
AFIX 137
H1CA  2    0.645021    1.204354    0.725814    61.00000   -1.50000
HU    2    0.671651    1.259675    0.756242    61.00000   -1.50000
HV    2    0.613789    1.219571    0.766793    61.00000   -1.50000
AFIX   0
PART 0
C08Z  1    0.153323    0.308634    0.538061    11.00000    0.10204    0.04924 =
         0.12058   -0.01432   -0.03510   -0.00448
AFIX 137
H2CA  2    0.174978    0.308406    0.513278    11.00000   -1.50000
HW    2    0.122681    0.275564    0.535100    11.00000   -1.50000
HX    2    0.183894    0.311316    0.563915    11.00000   -1.50000
AFIX   0
C090  1    0.095862    0.331455    0.689783    11.00000    0.10549    0.10677 =
         0.11455   -0.00145    0.00730   -0.00441
AFIX  43
H090  2    0.061053    0.306185    0.674711    11.00000   -1.20000
AFIX   0
C091  1    0.013199    0.863696    0.534656    11.00000    0.09094    0.13629 =
         0.07648    0.03056    0.00726    0.03571
AFIX 137
H09A  2    0.043823    0.897012    0.539882    11.00000   -1.50000
H09B  2   -0.027618    0.870501    0.522095    11.00000   -1.50000
H09C  2    0.027030    0.837419    0.515054    11.00000   -1.50000
AFIX   0
C093  1    0.135641    0.409349    0.738983    11.00000    0.08453    0.09838 =
         0.10612   -0.01655    0.01424   -0.00924
AFIX  43
H093  2    0.128272    0.436986    0.759073    11.00000   -1.20000
AFIX   0

PART 2
F094  5    0.538468    0.559488    1.031737    11.00000    0.30344    0.07755 =
         0.16010   -0.02938   -0.06946   -0.01413

PART 0
C095  1    0.324055    0.678166    0.327804    11.00000    0.15653    0.08738 =
         0.02941    0.01088   -0.00516   -0.00723
AFIX 137
H09D  2    0.303825    0.708641    0.335169    11.00000   -1.50000
H09E  2    0.306261    0.661012    0.298804    11.00000   -1.50000
H09F  2    0.369140    0.690568    0.329517    11.00000   -1.50000
AFIX   0
C096  1    0.261490    0.391617    0.874221    11.00000    0.10624    0.11936 =
         0.08460    0.05115    0.05017    0.00575
AFIX  43
H096  2    0.231954    0.373525    0.889108    11.00000   -1.20000
AFIX   0
C097  1    0.716341    0.444031    0.926385    11.00000    0.12582    0.08048 =
         0.09342    0.02011   -0.03699    0.02484
AFIX 137
H09G  2    0.686890    0.455679    0.944321    11.00000   -1.50000
H09H  2    0.743774    0.475324    0.920190    11.00000   -1.50000
H09I  2    0.741707    0.421687    0.941322    11.00000   -1.50000
AFIX   0

PART 1
F7    5    0.096619    1.197375    0.561423    21.00000    0.14047    0.09372 =
         0.15530    0.03740    0.04071    0.05339

C099  1    0.945030    0.974593    0.715486    71.00000    0.05916    0.11110 =
         0.19185    0.03594    0.02425    0.01289
AFIX 137
H09J  2    0.939353    0.962785    0.742899    71.00000   -1.50000
H09K  2    0.989154    0.989998    0.716232    71.00000   -1.50000
H09L  2    0.932524    0.944028    0.692849    71.00000   -1.50000
AFIX   0
C09A  1    0.753624    0.610981    0.926838    31.00000    0.08929    0.11031 =
         0.05836    0.02743    0.00368    0.07122
AFIX 137
H09M  2    0.725542    0.583930    0.905634    31.00000   -1.50000
H09N  2    0.783384    0.593897    0.943709    31.00000   -1.50000
H09O  2    0.776584    0.637570    0.912401    31.00000   -1.50000
AFIX   0
PART 0
C09B  1    0.320760    0.405588    0.892094    11.00000    0.13972    0.11798 =
         0.05836    0.03739    0.02569    0.03254
AFIX  43
H09P  2    0.334244    0.394652    0.918608    11.00000   -1.20000
AFIX   0
C09C  1   -0.040548    0.790346    0.566779    11.00000    0.05905    0.12478 =
         0.09934   -0.01855   -0.00405    0.01374
AFIX 137
H09Q  2   -0.025072    0.763749    0.548480    11.00000   -1.50000
H09R  2   -0.080290    0.797121    0.552313    11.00000   -1.50000
H09S  2   -0.047056    0.776927    0.593507    11.00000   -1.50000
AFIX   0
PART 1
C09D  1    0.128837    1.070913    0.782385    51.00000    0.07576    0.12148 =
         0.15978    0.04576    0.04166    0.07298
AFIX 137
H09T  2    0.088781    1.046743    0.772251    51.00000   -1.50000
H09U  2    0.121197    1.104898    0.796156    51.00000   -1.50000
H09V  2    0.154692    1.054803    0.802883    51.00000   -1.50000
AFIX   0
PART 0
C09E  1    0.614953    0.762853    1.110858    11.00000    0.16501    0.10931 =
         0.06485    0.05296   -0.02497   -0.01092
AFIX 137
H09W  2    0.651713    0.751775    1.100674    11.00000   -1.50000
H09X  2    0.612789    0.753291    1.139389    11.00000   -1.50000
H09Y  2    0.618320    0.801556    1.111903    11.00000   -1.50000
AFIX   0
PART 1
C09F  1    0.904238    1.017003    0.706804    71.00000    0.05885    0.08681 =
         0.15792    0.02777    0.02907    0.00494

F10   5    0.129692    1.107107    0.533436    21.00000    0.15842    0.10466 =
         0.09543    0.00518    0.01521    0.04345
C09I  1    0.113564    1.071297    0.704106    51.00000    0.06024    0.12068 =
         0.15083    0.04906    0.01825    0.03106
AFIX 137
H09Z  2    0.133781    1.080380    0.679836    51.00000   -1.50000
HY    2    0.082065    1.093770    0.708142    51.00000   -1.50000
HZ    2    0.093282    1.033691    0.698651    51.00000   -1.50000
AFIX   0
C09J  1    0.163153    1.080803    0.744466    51.00000    0.06847    0.11314 =
         0.14782    0.04339    0.01841    0.03486

F5    5    0.098056    1.124199    0.610547    21.00000    0.17195    0.13679 =
         0.13328    0.06082    0.05771    0.03007
F9    5    0.217354    1.191946    0.552251    21.00000    0.14577    0.12796 =
         0.12240    0.02157    0.06926   -0.00875
C09P  1    0.732692    1.235103    0.820736    61.00000    0.09315    0.05920 =
         0.07647    0.00869    0.01058   -0.01447
AFIX 137
H09   2    0.707157    1.234368    0.843537    61.00000   -1.50000
H8CA  2    0.739253    1.270974    0.812564    61.00000   -1.50000
H9CA  2    0.773270    1.225716    0.830761    61.00000   -1.50000
AFIX   0
C09Q  1    0.930024    1.066259    0.740612    71.00000    0.06211    0.09265 =
         0.19548    0.01176    0.01591   -0.00430
AFIX 137
H3CA  2    0.908660    1.095691    0.733835    71.00000   -1.50000
H0DA  2    0.975078    1.076924    0.740847    71.00000   -1.50000
H1DA  2    0.922735    1.057491    0.768658    71.00000   -1.50000
AFIX   0
PART 0
C09S  1    0.084458    0.372416    0.715029    11.00000    0.10261    0.13061 =
         0.13026   -0.00278    0.01290    0.00735
AFIX  43
H4CA  2    0.042663    0.376817    0.716956    11.00000   -1.20000
AFIX   0
C09T  1    0.505624    0.744869    1.107501    11.00000    0.17308    0.11144 =
         0.07244    0.05035    0.04680    0.02083
AFIX 137
H5CA  2    0.503576    0.782959    1.111925    11.00000   -1.50000
H2DA  2    0.513774    0.732359    1.135111    11.00000   -1.50000
H3DA  2    0.465700    0.724874    1.091622    11.00000   -1.50000
AFIX   0
C09W  1    0.974859    0.794499    0.870356    11.00000    0.07110    0.16573 =
         0.11880    0.03545    0.01552    0.03711
AFIX 137
H6CA  2    0.974566    0.780576    0.840530    11.00000   -1.50000
H4DA  2    1.014868    0.792101    0.887242    11.00000   -1.50000
H5DA  2    0.969475    0.831861    0.872554    11.00000   -1.50000
AFIX   0
PART 1
C46   1    0.905962    1.030358    0.661358    71.00000    0.09628    0.16624 =
         0.16634    0.05809    0.05717   -0.00839
AFIX 137
H46A  2    0.903523    0.997446    0.641840    71.00000   -1.50000
H46B  2    0.945114    1.054630    0.660726    71.00000   -1.50000
H46C  2    0.870347    1.047497    0.652584    71.00000   -1.50000
AFIX   0
C47   1    0.688303    0.595951    0.982044    31.00000    0.07984    0.09697 =
         0.06307    0.04777    0.00547    0.03652
AFIX 137
H47A  2    0.666634    0.612706    1.003288    31.00000   -1.50000
H47B  2    0.722339    0.580801    0.996418    31.00000   -1.50000
H47C  2    0.658626    0.567519    0.963075    31.00000   -1.50000
AFIX   0
C59   1    0.756395    0.683813    0.985765    31.00000    0.09416    0.10475 =
         0.04713   -0.00567   -0.03811    0.04831
AFIX 137
H59A  2    0.786044    0.703449    0.970380    31.00000   -1.50000
H59B  2    0.779539    0.669992    1.009141    31.00000   -1.50000
H59C  2    0.730251    0.707782    0.997261    31.00000   -1.50000
AFIX   0
C61   1    0.089708    0.903222    0.724285    41.00000    0.08666    0.11295 =
         0.08822    0.01802    0.00381    0.02639
AFIX 137
H61A  2    0.105388    0.939614    0.738926    41.00000   -1.50000
H61B  2    0.046157    0.900337    0.710768    41.00000   -1.50000
H61C  2    0.115422    0.894963    0.702542    41.00000   -1.50000
AFIX   0
C63   1    0.749221    1.181745    0.755619    61.00000    0.07046    0.05902 =
         0.06824    0.02906    0.01844   -0.00166
AFIX 137
H63A  2    0.771789    1.156122    0.768548    61.00000   -1.50000
H63B  2    0.778708    1.214523    0.754820    61.00000   -1.50000
H63C  2    0.729300    1.166297    0.726602    61.00000   -1.50000
AFIX   0
C65   1    0.059202    0.809217    0.731644    41.00000    0.06164    0.09378 =
         0.11027   -0.01889   -0.00501    0.00647
AFIX 137
H65A  2    0.076679    0.802314    0.705428    41.00000   -1.50000
H65B  2    0.014409    0.809856    0.724522    41.00000   -1.50000
H65C  2    0.065004    0.780959    0.749109    41.00000   -1.50000
AFIX   0
C69   1    0.193152    1.140326    0.751718    51.00000    0.08924    0.09691 =
         0.13323    0.01869    0.03657    0.04522
AFIX 137
H69A  2    0.225141    1.147760    0.777231    51.00000   -1.50000
H69B  2    0.160845    1.162037    0.755488    51.00000   -1.50000
H69C  2    0.212564    1.149066    0.727050    51.00000   -1.50000
AFIX   0

F12   5    0.188251    1.211598    0.627839    21.00000    0.21307    0.09580 =
         0.13862   -0.04227    0.04028    0.03658
SB0A  7    0.075285    0.926472    0.949968    10.50000    0.08876    0.13469 =
         0.12063   -0.03949    0.00268    0.01986
F16   5    0.160303    0.955768    0.969828    10.50000    0.11654    0.17054 =
         0.15297   -0.05925   -0.00131    0.03416
F27   5   -0.008689    0.900781    0.931460    10.50000    0.13230    0.17142 =
         0.20585   -0.03345   -0.01809    0.01482
F61   5    0.054045    0.970572    0.993606    10.50000    0.14152    0.18032 =
         0.18796   -0.05721    0.04654    0.01270
F79   5    0.101961    0.885753    0.906259    10.50000    0.14343    0.21973 =
         0.15624   -0.03199   -0.00142    0.01959
F0AA  5    0.082827    0.873384    0.984444    10.50000    0.13808    0.12959 =
         0.13552   -0.02832    0.03601   -0.00924
F1AA  5    0.072126    0.979963    0.914948    10.50000    0.18210    0.17180 =
         0.16558    0.04273   -0.01375   -0.01350
PART 0
PART 2
SB1   7    0.191025    1.170320    0.598214   -21.00000    0.10877    0.05989 =
         0.09828   -0.00488    0.01568    0.01518
F1    5    0.255345    1.134687    0.583952   -21.00000    0.14240    0.16589 =
         0.15937   -0.05187    0.04466    0.04423
F4    5    0.135299    1.104354    0.591529   -21.00000    0.19463    0.07563 =
         0.21926    0.00169    0.07047   -0.01011
F8    5    0.169032    1.175203    0.540341   -21.00000    0.17893    0.21307 =
         0.13920    0.05468    0.03996    0.02140
F6    5    0.125817    1.204378    0.612714   -21.00000    0.12956    0.13562 =
         0.24691   -0.08473    0.04190    0.01575
F11   5    0.245069    1.236089    0.606764   -21.00000    0.16889    0.09192 =
         0.20543    0.01317    0.03532    0.01139
F3    5    0.216543    1.163135    0.655427   -21.00000    0.24418    0.18781 =
         0.13791    0.02659   -0.01219    0.01882

C0AA  1    0.714999    0.579013    0.943460   -31.00000    0.09139    0.07727 =
         0.06379    0.00686    0.00469    0.04388
AFIX 137
H0AB  2    0.675749    0.558327    0.948554   -31.00000   -1.50000
H0AC  2    0.750433    0.568547    0.960568   -31.00000   -1.50000
H0AD  2    0.718485    0.572053    0.913256   -31.00000   -1.50000
AFIX   0
C59A  1    0.781149    0.667359    0.952428   -31.00000    0.04909    0.09896 =
         0.06890    0.04061    0.00815    0.03140
AFIX 137
H59D  2    0.784771    0.668478    0.922415   -31.00000   -1.50000
H59E  2    0.812739    0.648418    0.965227   -31.00000   -1.50000
H59F  2    0.787806    0.703834    0.967446   -31.00000   -1.50000
AFIX   0
C47A  1    0.706260    0.649231    1.001810   -31.00000    0.06952    0.12504 =
         0.02975    0.03047   -0.00048    0.04851
AFIX 137
H47D  2    0.730347    0.684362    1.014592   -31.00000   -1.50000
H47E  2    0.720722    0.621804    1.017532   -31.00000   -1.50000
H47F  2    0.661726    0.648716    1.003018   -31.00000   -1.50000
AFIX   0
C61A  1    0.070601    0.856148    0.716748   -41.00000    0.06197    0.13459 =
         0.07907    0.02459    0.00065    0.02775
AFIX 137
H61D  2    0.071132    0.894260    0.715800   -41.00000   -1.50000
H61E  2    0.028669    0.836041    0.704940   -41.00000   -1.50000
H61F  2    0.101122    0.844030    0.699960   -41.00000   -1.50000
AFIX   0
C1AA  1    0.087695    0.846897    0.763176   -41.00000    0.04003    0.06613 =
         0.04881    0.00615    0.00762    0.00114
C2AA  1    0.065358    0.890471    0.791439   -41.00000    0.06557    0.09612 =
         0.09412   -0.01297   -0.00205    0.02618
AFIX 137
H2AB  2    0.087074    0.893674    0.820695   -41.00000   -1.50000
H2AC  2    0.020105    0.880844    0.790907   -41.00000   -1.50000
H2AD  2    0.074681    0.924625    0.780701   -41.00000   -1.50000
AFIX   0
C65A  1    0.057273    0.791964    0.772388   -41.00000    0.05973    0.08431 =
         0.10952    0.01308    0.00903   -0.00224
AFIX 137
H65D  2    0.046970    0.766818    0.745919   -41.00000   -1.50000
H65E  2    0.018930    0.795211    0.784248   -41.00000   -1.50000
H65F  2    0.086541    0.778875    0.792865   -41.00000   -1.50000
AFIX   0
C3AA  1    0.115971    1.068295    0.758037   -51.00000    0.04966    0.17549 =
         0.12439    0.02984    0.00458    0.04494
AFIX 137
H3AB  2    0.099075    1.030925    0.759554   -51.00000   -1.50000
H3AC  2    0.081482    1.088187    0.754069   -51.00000   -1.50000
H3AD  2    0.144228    1.083869    0.784500   -51.00000   -1.50000
AFIX   0
C09K  1    0.152269    1.071283    0.720352   -51.00000    0.06170    0.12294 =
         0.12885    0.03802    0.01436    0.04027
C69A  1    0.177370    1.130090    0.717310   -51.00000    0.08416    0.11537 =
         0.15040    0.03021    0.02357    0.04425
AFIX 137
H69D  2    0.215326    1.142917    0.738315   -51.00000   -1.50000
H69E  2    0.145512    1.151616    0.722968   -51.00000   -1.50000
H69F  2    0.187247    1.133165    0.688709   -51.00000   -1.50000
AFIX   0
C4AA  1    0.108284    1.044965    0.679050   -51.00000    0.06975    0.16368 =
         0.12212    0.05721    0.00241    0.01981
AFIX  33
H4AB  2    0.131286    1.046807    0.654972   -51.00000   -1.50000
H4AC  2    0.092670    1.007548    0.681247   -51.00000   -1.50000
H4AD  2    0.072902    1.063790    0.674645   -51.00000   -1.50000
AFIX   0
C5AA  1    0.693778    1.197850    0.784750   -61.00000    0.07509    0.04329 =
         0.05392    0.01808    0.01408   -0.00535
C6AA  1    0.670589    1.211390    0.740747   -61.00000    0.12875    0.04804 =
         0.06190    0.02241    0.02318   -0.00463
AFIX 137
H6AB  2    0.688901    1.191370    0.719231   -61.00000   -1.50000
H6AC  2    0.683194    1.249722    0.740330   -61.00000   -1.50000
H6AD  2    0.624829    1.201742    0.734520   -61.00000   -1.50000
AFIX   0
C7AA  1    0.683619    1.242539    0.817742   -61.00000    0.08901    0.04526 =
         0.06897    0.00383    0.01832   -0.01328
AFIX 137
H7AB  2    0.638857    1.239182    0.819381   -61.00000   -1.50000
H7AC  2    0.698841    1.277213    0.809346   -61.00000   -1.50000
H7AD  2    0.706659    1.239812    0.845605   -61.00000   -1.50000
AFIX   0
C63A  1    0.764648    1.198658    0.790067   -61.00000    0.10097    0.08619 =
         0.11220    0.04422    0.03389   -0.00579
AFIX 137
H63D  2    0.779568    1.191740    0.818777   -61.00000   -1.50000
H63E  2    0.786136    1.233700    0.785737   -61.00000   -1.50000
H63F  2    0.773473    1.171049    0.769081   -61.00000   -1.50000
AFIX   0
C46A  1    0.927347    0.979523    0.679063   -71.00000    0.04965    0.12660 =
         0.17630    0.01110    0.04223    0.01082
AFIX  33
H46D  2    0.973014    0.987304    0.681097   -71.00000   -1.50000
H46E  2    0.913546    0.941182    0.678752   -71.00000   -1.50000
H46F  2    0.907890    0.990286    0.652812   -71.00000   -1.50000
AFIX   0
C09R  1    0.926300    1.070647    0.715435   -71.00000    0.06559    0.10155 =
         0.16324    0.01116    0.04218    0.00039
AFIX  33
H7CA  2    0.971969    1.080257    0.718434   -71.00000   -1.50000
H6DA  2    0.907184    1.078651    0.688002   -71.00000   -1.50000
H7DA  2    0.911486    1.091223    0.738489   -71.00000   -1.50000
AFIX   0
C09G  1    0.907851    1.010634    0.717608   -71.00000    0.05335    0.10411 =
         0.16538    0.01271    0.02959    0.00630
C0    1    0.944804    0.998187    0.758543   -71.00000    0.06579    0.13087 =
         0.17690    0.01881    0.02570    0.01001
AFIX  33
H0A   2    0.989792    1.008387    0.758280   -71.00000   -1.50000
H0B   2    0.933428    1.018343    0.783313   -71.00000   -1.50000
H0C   2    0.934714    0.959908    0.760094   -71.00000   -1.50000
AFIX   0
HKLF 4

REM  wyx-1_auto_a.res in P-1
REM R1 =  0.0627 for   43223 Fo > 4sig(Fo)  and  0.0742 for all   51750 data
REM   3556 parameters refined using   3952 restraints

END

WGHT      0.0863    159.4093

REM Highest difference peak  2.759,  deepest hole -2.502,  1-sigma level  0.160
Q1    1   0.4827  0.8429  0.7592  11.00000  0.05    2.76
Q2    1   0.4014  0.6402  0.6996  11.00000  0.05    2.52
Q3    1   0.4390  0.8776  0.6805  11.00000  0.05    2.41
Q4    1   0.5876  0.7799  0.7760  11.00000  0.05    2.34
Q5    1   0.5558  0.8252  0.7003  11.00000  0.05    2.25
Q6    1   0.6108  0.9189  0.6441  11.00000  0.05    2.11
Q7    1   0.5324  0.7163  0.7013  11.00000  0.05    2.09
Q8    1   0.5224  0.7342  0.6001  11.00000  0.05    2.07
Q9    1   0.4830  0.7960  0.8597  11.00000  0.05    1.92
Q10   1   0.4571  0.7325  0.7783  11.00000  0.05    1.91
Q11   1   0.4381  0.7150  0.7004  11.00000  0.05    1.91
Q12   1   0.4835  0.9611  0.8136  11.00000  0.05    1.86
Q13   1   0.6267  0.8930  0.7765  11.00000  0.05    1.79
Q14   1   0.3994  0.8328  0.7596  11.00000  0.05    1.76
Q15   1   0.4591  0.5627  0.7406  11.00000  0.05    1.74
Q16   1   0.3033  0.4538  0.7195  11.00000  0.05    1.72
Q17   1   0.3591  0.7210  0.7657  11.00000  0.05    1.68
Q18   1   0.4953  0.7658  0.7654  11.00000  0.05    1.66
Q19   1   0.3788  0.8230  0.5864  11.00000  0.05    1.61
Q20   1   0.5202  0.9059  0.6396  11.00000  0.05    1.60
Q21   1   0.4374  0.7207  0.5992  11.00000  0.05    1.60
Q22   1   0.5774  0.8782  0.8619  11.00000  0.05    1.56
Q23   1   0.3966  0.7824  0.8588  11.00000  0.05    1.54
Q24   1   0.4616  0.8199  0.6980  11.00000  0.05    1.53
Q25   1   0.4184  0.7654  0.6863  11.00000  0.05    1.53
Q26   1   0.5415  0.8750  0.7746  11.00000  0.05    1.52
Q27   1   0.3951  0.4592  0.7265  11.00000  0.05    1.47
Q28   1   0.6776  0.8937  0.8792  11.00000  0.05    1.47
Q29   1   0.3549  0.5579  0.7375  11.00000  0.05    1.46
Q30   1   0.4523  0.8821  0.8397  11.00000  0.05    1.39
Q31   1   0.5540  0.6563  0.7809  11.00000  0.05    1.37
Q32   1  -0.0020  0.9608  0.9403  11.00000  0.05    1.32
Q33   1   0.5617  0.9386  0.7356  11.00000  0.05    1.29
Q34   1   0.0820  0.9586  0.8993  11.00000  0.05    1.28
Q35   1   0.3497  0.8622  0.6744  11.00000  0.05    1.27
Q36   1   0.7052  0.5418  0.5804  11.00000  0.05    1.26
Q37   1   0.4580  0.4968  0.9977  11.00000  0.05    1.24
Q38   1   0.5171  0.8392  0.6181  11.00000  0.05    1.23
Q39   1   0.3828  0.9483  0.7989  11.00000  0.05    1.23
Q40   1   0.1055  0.9280  0.9174  11.00000  0.05    1.22
Q41   1   0.2890  0.8185  0.5786  11.00000  0.05    1.21
Q42   1   0.4465  0.6367  0.7608  11.00000  0.05    1.15
Q43   1   0.0203  0.9805  0.9067  11.00000  0.05    1.13
Q44   1   0.3333  0.7606  0.6856  11.00000  0.05    1.11
Q45   1   0.0160  0.9288  0.9668  11.00000  0.05    1.11
Q46   1   0.3857  0.5742  0.7998  11.00000  0.05    1.07
Q47   1   0.4115  0.9077  0.6546  11.00000  0.05    1.06
Q48   1   0.4585  0.8963  0.7419  11.00000  0.05    1.04
Q49   1   0.5875  0.9415  0.6189  11.00000  0.05    1.02
Q50   1   0.3160  0.6636  0.6178  11.00000  0.05    1.01
Q51   1   0.8041  0.5561  0.5997  11.00000  0.05    1.01
Q52   1   0.4533  0.8184  0.8377  11.00000  0.05    1.01
Q53   1   0.4837  0.6775  0.7179  11.00000  0.05    1.01
Q54   1   0.4483  0.8633  0.7487  11.00000  0.05    1.00
Q55   1   0.5424  0.4544  0.9762  11.00000  0.05    1.00
Q56   1   0.4373  0.9262  0.7200  11.00000  0.05    0.97
Q57   1   0.5327  0.8941  0.6775  11.00000  0.05    0.97
Q58   1   0.3187  0.6229  0.7018  11.00000  0.05    0.95
Q59   1   0.7810  0.6993  0.5585  11.00000  0.05    0.94
Q60   1   0.5456  0.8778  0.6679  11.00000  0.05    0.91
Q61   1   0.5458  0.8947  0.8409  11.00000  0.05    0.91
Q62   1   0.3519  0.6046  0.7194  11.00000  0.05    0.90
Q63   1   0.1041  0.8416  1.0026  11.00000  0.05    0.89
Q64   1   0.5453  0.7627  0.6782  11.00000  0.05    0.87
Q65   1   0.5424  0.7453  0.7834  11.00000  0.05    0.87
Q66   1   0.5347  0.9762  0.8205  11.00000  0.05    0.86
Q67   1   0.3788  0.6784  0.6780  11.00000  0.05    0.86
Q68   1   0.4039  0.9408  0.8370  11.00000  0.05    0.86
Q69   1   0.4875  0.5549  1.0357  11.00000  0.05    0.86
Q70   1   0.5054  0.8595  0.6883  11.00000  0.05    0.86
Q71   1   0.3188  0.4386  0.7575  11.00000  0.05    0.86
Q72   1   0.5912  0.5221  1.0126  11.00000  0.05    0.85
Q73   1   0.4163  0.6822  0.7830  11.00000  0.05    0.84
Q74   1   0.4046  0.8391  0.6833  11.00000  0.05    0.82
Q75   1   0.5179  0.9608  0.6983  11.00000  0.05    0.82
Q76   1   0.3990  0.9199  0.7189  11.00000  0.05    0.81
Q77   1   0.4382  0.5804  0.7049  11.00000  0.05    0.81
Q78   1   0.3823  0.7024  0.7960  11.00000  0.05    0.81
Q79   1   0.6804  0.8989  0.7805  11.00000  0.05    0.81
Q80   1   0.6005  0.8340  0.7003  11.00000  0.05    0.80
Q81   1   0.6191  0.6933  1.0807  11.00000  0.05    0.80
Q82   1   0.5816  0.7193  0.6944  11.00000  0.05    0.79
Q83   1   0.6154  0.9133  0.7460  11.00000  0.05    0.79
Q84   1   0.4771  0.6203  0.8009  11.00000  0.05    0.79
Q85   1   0.4839  0.9826  0.7335  11.00000  0.05    0.78
Q86   1   0.6039  0.9517  0.7407  11.00000  0.05    0.77
Q87   1   0.3401  0.9396  0.7994  11.00000  0.05    0.76
Q88   1   0.5956  0.6793  0.5787  11.00000  0.05    0.76
Q89   1   0.5169  0.8590  0.8594  11.00000  0.05    0.76
Q90   1   0.6599  1.0404  0.8390  11.00000  0.05    0.75
Q91   1   0.3963  0.4219  0.7005  11.00000  0.05    0.75
Q92   1   0.3422  0.7272  0.7038  11.00000  0.05    0.74
Q93   1   0.4662  0.4823  0.7979  11.00000  0.05    0.74
Q94   1   0.7647  0.5779  0.5764  11.00000  0.05    0.72
Q95   1   0.5809  0.8472  0.8867  11.00000  0.05    0.71
Q96   1   0.1269  1.1707  0.6425  11.00000  0.05    0.71
Q97   1   0.1253  0.9180  0.9890  11.00000  0.05    0.70
Q98   1   0.5494  0.8470  0.6695  11.00000  0.05    0.70
Q99   1   0.3141  0.3105  0.6150  11.00000  0.05    0.69
;
_shelx_res_checksum                63626
_shelx_hkl_file
;
   0   0  -3  499.13   24.00
   0   0  -4   29.11    2.62
   0   0  -4   25.72    2.97
   0   0  -5  103.96    6.14
   0   0  -5   93.04    6.44
   0   0  -6 2195.28   97.30
   0   0  -6 1997.69   96.50
   0   0  -6 2096.01   97.53
   0   0  -7  588.77   29.04
   0   0  -7  648.16   30.01
   0   0  -7  590.22   30.30
   0   0  -8    7.11    2.18
   0   0  -8    7.85    3.66
   0   0  -8    7.73    4.80
   0   0  -9  195.48   10.40
   0   0  -9  182.34   12.07
   0   0 -10 1046.21   48.99
   0   0 -10  988.94   50.51
   0   0 -11 3455.50  159.22
   0   0 -11 3345.89  160.84
   0   0 -12   20.08    3.51
   0   0 -12   19.04    7.14
   0   0 -13 1147.39   53.90
   0   0 -13 1124.19   56.08
   0   0  13 1097.71   53.71
   0   0 -14  184.54   10.87
   0   0  14  177.37   10.74
   0   0 -15   88.67    6.72
   0   0  15   89.34    6.85
   0   0 -16   19.96    3.90
   0   0  16   18.38    4.24
   0   0 -17 1721.14   77.03
   0   0  17 1504.48   76.70
   0   0 -18  279.64   15.29
   0   0  18  245.88   15.24
   0   0 -19    2.04    3.19
   0   0  19    1.86    4.00
   0   0 -20   84.66    7.06
   0   0 -20   76.12    9.07
   0   0 -20   88.74    6.52
   0   0 -20   65.41    8.20
   0   0 -21  161.80   12.91
   0   0 -21  148.52    9.97
   0   0 -21  142.85   10.69
   0   0 -21  135.64   11.93
   0   0 -21  119.24   10.69
   0   0 -22 3100.47  135.72
   0   0 -22 3089.52  132.99
   0   0 -22 2697.66  133.22
   0   0 -22 2697.68  132.50
   0   0 -22 2611.26  132.44
   0   0 -23  123.44   12.15
   0   0 -23  110.74    8.67
   0   0 -23   89.69   11.19
   0   0 -23  100.12    9.75
   0   0 -23   99.38   10.34
   0   0 -24 1979.60   89.15
   0   0 -24 1821.15   85.65
   0   0 -24 1782.50   86.61
   0   0 -24 1676.19   85.45
   0   0 -24 1747.08   85.77
   0   0 -25   19.49    8.34
   0   0 -25   20.29    4.68
   0   0 -25   18.17    8.96
   0   0 -25   15.45    6.97
   0   0 -25   30.00    8.15
   0   0 -26 1435.82   68.31
   0   0 -26 1395.01   66.10
   0   0 -26 1216.71   64.46
   0   0 -26 1336.18   64.97
   0   0 -27   49.45    9.50
   0   0 -27   49.33    7.60
   0   0 -27   56.67   10.29
   0   0 -27   54.25    9.01
   0   0 -28  617.10   32.86
   0   0 -28  548.98   30.46
   0   0 -28  499.34   28.66
   0   0 -28  563.35   29.57
   0   0 -29  111.42   12.00
   0   0 -29  103.41    9.45
   0   0 -29  121.83   12.25
   0   0 -29  116.19   10.90
   0   0 -30  193.47   15.22
   0   0 -30  182.94   14.43
   0   0 -30  160.31   11.84
   0   0 -30  183.74   13.12
   0   0 -31   -0.58    6.26
   0   0 -31   11.14    8.41
   0   0 -31    8.73    5.14
   0   0 -31   15.96    7.07
   0   0 -32   -0.73    6.10
   0   0 -32    1.85    4.43
   0   0 -32    4.92    8.00
   0   0 -32    4.08    6.34
   0   0 -33   81.08    9.72
   0   0 -33   82.57    8.39
   0   0 -34   31.20    7.71
   0   0 -34   22.49    5.86
   0   0 -35    7.60    6.44
   0   0 -35   -2.63    4.89
   0   0 -36  131.09    9.09
   0   0 -36  165.22    9.12
   0   0 -37    8.16    3.07
   0   0 -37    7.23    3.33
   0   0 -38   96.57    5.96
   0   0 -38   76.32    4.72
   0   0 -39  145.28    7.95
   0   0 -40    1.04    1.58
   0   1 -40   47.60    3.24
   0   1 -40   49.84    3.51
   0   1 -39   35.20    3.76
   0   1 -39   48.03    4.29
   0   1 -38   72.70    5.70
   0   1 -38   64.16    6.42
   0   1 -38   83.72    5.01
   0   1 -37  197.73   12.87
   0   1 -37  233.83   11.91
   0   1 -36   25.88    4.44
   0   1 -36   23.73    4.71
   0   1 -35  297.60   17.56
   0   1 -35  298.97   16.58
   0   1 -34   39.64    8.06
   0   1 -34   25.09    6.40
   0   1 -33    5.53    7.90
   0   1 -33   -5.47    6.57
   0   1 -32   11.42    6.74
   0   1 -32   24.74    8.72
   0   1 -32   18.62    7.01
   0   1 -31  207.60   16.90
   0   1 -31  241.44   16.39
   0   1 -31  233.44   15.26
   0   1 -30    9.14    7.30
   0   1 -30   21.73    9.01
   0   1 -30   24.15    7.92
   0   1 -29  520.17   29.70
   0   1 -29  527.99   27.74
   0   1 -29  422.27   25.12
   0   1 -29  502.34   26.60
   0   1 -28   14.47    8.49
   0   1 -28   19.78    9.09
   0   1 -28   15.58    5.83
   0   1 -28   11.40    8.22
   0   1 -27  407.71   24.75
   0   1 -27  346.76   20.58
   0   1 -27  380.42   22.67
   0   1 -27  361.49   21.84
   0   1 -26   54.65   10.07
   0   1 -26   38.17    5.57
   0   1 -26   44.32   10.08
   0   1 -26   37.95    7.19
   0   1 -26   48.26    9.05
   0   1 -25  788.98   40.74
   0   1 -25  739.75   37.02
   0   1 -25  690.50   38.15
   0   1 -25  669.37   36.63
   0   1 -25  750.76   37.60
   0   1 -24   20.54    4.86
   0   1 -24   16.75    6.38
   0   1 -24   24.41    8.88
   0   1 -24   30.08    8.22
   0   1 -23  619.18   30.49
   0   1 -23  548.92   31.25
   0   1 -23  565.99   30.07
   0   1 -23  559.51   30.54
   0   1 -22   36.49    5.67
   0   1 -22   37.87    6.75
   0   1 -22   45.45    8.87
   0   1 -22   48.64    8.39
   0   1 -21   60.42    6.23
   0   1 -21   47.82    8.48
   0   1 -21   58.88    8.09
   0   1 -20    6.08    3.71
   0   1 -20   10.72    6.91
   0   1 -20   16.05    6.24
   0   1 -19  334.78   18.59
   0  -1  19  325.87   19.04
   0   1 -18   26.17    4.54
   0  -1  18   28.05    5.27
   0   1 -17  128.46    8.77
   0  -1  17  115.63    9.07
   0   1 -16  479.11   24.42
   0  -1  16  457.43   24.59
   0   1 -15    5.07    3.36
   0  -1  15    3.42    3.65
   0   1 -14  839.58   40.52
   0  -1  14  789.22   40.49
   0   1 -14  870.78   42.21
   0   1 -13    6.77    3.15
   0   1 -13    2.70    5.33
   0   1 -13    4.33    6.61
   0  -1  13    8.21    3.41
   0   1 -12 5617.40  261.48
   0   1 -12 5849.83  262.91
   0  -1  12 5522.09  261.51
   0   1 -12 5641.24  263.15
   0   1 -11   46.14    5.89
   0   1 -11   46.57    4.21
   0   1 -11   43.00    6.71
   0  -1  11   46.35    4.41
   0   1 -10 1083.56   51.26
   0   1 -10 1050.39   51.58
   0  -1  10 1033.14   50.15
   0   1  -9  248.64   13.99
   0   1  -9  240.27   14.42
   0   1  -8  167.02    9.99
   0   1  -8  147.84   10.24
   0   1  -7  161.70   10.14
   0   1  -6   71.04    5.82
   0  -1   5   81.00    4.26
   0   1  -5   95.75    5.80
   0  -1   4  310.22   14.70
   0   1  -4  307.61   15.41
   0  -1   3 1182.32   54.02
   0   1  -3 1078.41   54.28
   0  -1   3 1208.93   54.16
   0  -1  -2   97.94    5.08
   0  -1  -3    5.97    2.14
   0  -1  -4 1851.50   83.76
   0  -1  -4 1651.52   84.80
   0  -1  -5  152.19    7.97
   0  -1  -5  156.47    9.22
   0  -1  -6  148.64    7.97
   0  -1  -6  145.61    9.75
   0  -1  -7   99.49    5.89
   0  -1  -7   91.99    8.05
   0  -1  -8   69.38    4.67
   0  -1  -8   59.09    6.69
   0  -1  -9  496.94   23.85
   0  -1  -9  454.37   25.40
   0  -1 -10 2257.73  101.75
   0  -1 -10 2009.22  103.24
   0  -1 -11  813.97   38.51
   0  -1 -11  753.06   40.44
   0  -1 -12 4561.42  212.04
   0  -1 -13   42.74    4.39
   0  -1 -14  666.65   33.06
   0  -1 -15   12.60    3.38
   0   1  15   10.96    3.33
   0  -1 -16  343.57   17.14
   0   1  16  280.05   16.62
   0  -1 -17  208.94   11.86
   0   1  17  172.01   11.58
   0  -1 -17  202.71   13.83
   0  -1 -18 1099.41   49.70
   0  -1 -18 1064.23   51.51
   0  -1 -19    9.14    3.51
   0  -1 -19   12.30    5.85
   0  -1 -20  149.63   12.26
   0  -1 -20  148.35    9.83
   0  -1 -20  148.78    9.25
   0  -1 -20  123.31   10.51
   0  -1 -21  983.46   47.94
   0  -1 -21  976.18   45.52
   0  -1 -21  842.75   45.43
   0  -1 -21  982.86   44.70
   0  -1 -21  802.71   45.10
   0  -1 -22  382.32   20.59
   0  -1 -22  352.47   21.13
   0  -1 -22  343.70   21.01
   0  -1 -23 2042.95   93.36
   0  -1 -23 1863.03   93.42
   0  -1 -23 1824.00   93.13
   0  -1 -24  125.26   11.59
   0  -1 -24  131.32   11.66
   0  -1 -25 1183.44   58.38
   0  -1 -25 1054.07   55.40
   0  -1 -25 1150.57   55.46
   0  -1 -26   15.29    7.97
   0  -1 -26    8.51    7.01
   0  -1 -26   19.71    7.67
   0  -1 -27  333.49   22.03
   0  -1 -27  306.74   19.28
   0  -1 -27  353.12   19.86
   0  -1 -28    6.98    6.99
   0  -1 -28    7.23    6.15
   0  -1 -28    9.67    7.33
   0  -1 -29   93.58   11.12
   0  -1 -29  105.25    9.49
   0  -1 -29  102.57   10.25
   0  -1 -30   81.96    9.98
   0  -1 -30   78.40    8.31
   0  -1 -30   93.76    9.42
   0  -1 -31   11.03    6.59
   0  -1 -31   12.74    5.59
   0  -1 -31   13.83    6.63
   0  -1 -32  122.69    9.52
   0  -1 -32  154.34   10.56
   0  -1 -33   -8.01    4.72
   0  -1 -33   -7.43    5.79
   0  -1 -34   13.34    5.16
   0  -1 -35   36.31    5.05
   0  -1 -36   10.84    3.47
   0  -1 -36   12.50    4.50
   0  -1 -37    0.08    3.66
   0  -1 -37    6.51    3.58
   0  -1 -37    2.27    2.42
   0  -1 -38   66.47    5.10
   0  -1 -39   10.39    2.56
   0   2 -40    0.32    1.78
   0   2 -40    2.15    2.04
   0   2 -39   32.83    3.66
   0   2 -39   43.35    4.20
   0   2 -39   34.06    2.83
   0   2 -38   19.84    5.05
   0   2 -38   44.65    3.90
   0   2 -37  212.42   14.03
   0   2 -37  266.24   13.26
   0   2 -36  338.40   18.65
   0   2 -36  328.90   17.74
   0   2 -35  172.83   12.51
   0   2 -35  179.06   11.68
   0   2 -34  178.58   13.26
   0   2 -34  176.92   12.27
   0   2 -33   14.05    8.09
   0   2 -33    6.88    6.87
   0   2 -32  194.81   16.32
   0   2 -32  239.80   15.83
   0   2 -32  228.62   14.89
   0   2 -31    0.21    7.15
   0   2 -31    7.76    8.63
   0   2 -31   13.16    7.75
   0   2 -30   78.34   11.07
   0   2 -30   87.91   11.15
   0   2 -30   90.50   10.05
   0   2 -29   -0.44    7.45
   0   2 -29   15.31    8.87
   0   2 -29    7.09    8.01
   0   2 -28    2.41    7.62
   0   2 -28   13.02    9.09
   0   2 -28    4.76    8.08
   0   2 -27   83.32   11.00
   0   2 -27   74.94   10.34
   0   2 -26   96.09    8.53
   0   2 -26  109.13   12.07
   0   2 -26  105.70   11.18
   0   2 -25   67.83    7.41
   0   2 -25   75.60   10.43
   0   2 -25   94.36   10.17
   0   2 -24   29.46    5.56
   0   2 -24   34.88    9.15
   0   2 -24   36.27    8.79
   0   2 -23   -0.58    4.50
   0   2 -23    7.81    8.27
   0   2 -23    8.11    7.28
   0   2 -22  146.11   10.19
   0   2 -22  125.78   11.93
   0   2 -22  125.59   11.35
   0   2 -21   23.44    4.91
   0   2 -21   31.23    7.51
   0   2 -21   34.79    7.25
   0  -2  20  129.66   10.84
   0   2 -20  144.72   10.02
   0   2 -20  133.50   11.25
   0   2 -20  137.05   10.84
   0  -2  19   64.64    7.32
   0   2 -19   67.70    9.71
   0   2 -19   67.98    6.64
   0   2 -18  407.20   23.86
   0  -2  18  407.98   22.33
   0   2 -18  390.60   21.60
   0  -2  17   29.31    5.52
   0   2 -17   29.69    4.78
   0   2 -17   32.95    7.95
   0  -2  16   37.45    5.39
   0   2 -16   37.60    7.66
   0   2 -16   28.10    4.57
   0   2 -15 1465.10   70.39
   0  -2  15 1404.83   68.84
   0   2 -15 1433.53   68.61
   0   2 -14   -0.37    6.78
   0  -2  14    2.29    3.62
   0   2 -14    3.12    6.18
   0   2 -14    3.22    3.24
   0  -2  13 4391.09  203.73
   0   2 -13 4389.30  205.08
   0   2 -13 4317.91  204.84
   0  -2  12   54.28    5.41
   0   2 -12   63.92    7.82
   0   2 -12   54.69    7.05
   0   2 -11 4174.81  193.40
   0  -2  11 4101.70  192.23
   0   2 -11 4127.44  193.29
   0  -2  10   99.43    6.78
   0   2 -10  101.42    8.30
   0   2 -10  108.16    8.19
   0  -2   9  139.51    8.40
   0   2  -9  143.43    9.76
   0   2  -8  156.04    9.42
   0  -2   8  157.76    8.06
   0   2  -7  216.12   11.78
   0  -2   7  206.61   10.83
   0  -2   7  193.08   10.08
   0   2  -6   76.09    5.98
   0  -2   6   86.71    5.16
   0  -2   6   75.20    4.68
   0   2  -5   43.99    4.01
   0  -2   5   40.58    3.29
   0  -2   5   45.73    3.21
   0  -2   4  334.27   16.06
   0   2  -4  298.19   15.93
   0  -2   4  352.50   16.06
   0   2  -3   65.90    3.88
   0  -2   3   71.56    4.18
   0  -2   3   79.13    4.34
   0  -2   2  468.72   22.96
   0  -2   2  500.29   23.16
   0  -2   1 3285.17  152.15
   0  -2   0  481.77   22.80
   0  -2  -1  495.84   23.71
   0  -2  -3    6.25    2.45
   0  -2  -4   50.32    4.71
   0  -2  -4   60.25    3.59
   0  -2  -5  137.51    9.72
   0  -2  -5  165.70    8.20
   0  -2  -5  161.42    8.37
   0  -2  -6  550.31   31.14
   0  -2  -6  613.67   29.48
   0  -2  -7  169.70   11.86
   0  -2  -7  198.18   10.21
   0  -2  -7  194.05    9.50
   0  -2  -8  125.65    9.74
   0  -2  -8  134.03    7.57
   0  -2  -9 4528.61  225.02
   0  -2  -9 4969.47  223.54
   0  -2 -10  147.63   11.51
   0  -2 -10  162.76    9.14
   0  -2 -11 5120.33  252.20
   0  -2 -11 5642.11  251.54
   0  -2 -12   32.53    5.55
   0  -2 -12   42.52    4.20
   0  -2 -13 1680.86   81.44
   0  -2 -13 1706.49   80.33
   0  -2 -14  414.89   22.72
   0  -2 -14  404.97   21.19
   0  -2 -15  879.35   44.08
   0  -2 -15  866.46   42.63
   0   2  16   12.79    3.48
   0  -2 -16   18.93    3.58
   0  -2 -17  459.86   23.56
   0  -2 -17  448.52   21.70
   0  -2 -18   19.89    5.91
   0  -2 -18   20.25    3.81
   0  -2 -19   19.23    6.24
   0  -2 -19   13.64    3.76
   0  -2 -19    8.22    6.41
   0  -2 -20   68.41    8.60
   0  -2 -20   70.89    6.28
   0  -2 -20   62.23    8.54
   0  -2 -20   69.66    5.96
   0  -2 -20   66.83    7.82
   0  -2 -20   63.82    7.70
   0  -2 -21  837.47   40.53
   0  -2 -21  823.96   38.09
   0  -2 -21  793.03   37.24
   0  -2 -21  671.58   38.59
   0  -2 -21  720.49   38.25
   0  -2 -21  680.45   37.72
   0  -2 -22   64.36    9.05
   0  -2 -22   47.42    8.09
   0  -2 -22   54.89    5.74
   0  -2 -22   55.35    7.97
   0  -2 -22   57.48    4.74
   0  -2 -23  370.01   22.61
   0  -2 -23  384.78   22.08
   0  -2 -24  495.98   27.64
   0  -2 -24  415.04   25.22
   0  -2 -24  463.76   24.94
   0  -2 -25  120.23   11.91
   0  -2 -25  101.26   10.56
   0  -2 -25  120.37   10.54
   0  -2 -26  403.52   24.24
   0  -2 -26  355.16   22.01
   0  -2 -26  391.03   21.75
   0  -2 -27   26.94    7.99
   0  -2 -27   31.69    7.62
   0  -2 -27   36.86    7.73
   0  -2 -28  202.03   15.42
   0  -2 -28  175.02   13.33
   0  -2 -28  195.95   13.46
   0  -2 -29  108.05   11.58
   0  -2 -29  116.16   10.37
   0  -2 -29  141.20   10.71
   0  -2 -30    1.83    5.85
   0  -2 -30    9.54    6.31
   0  -2 -30   -1.56    6.55
   0  -2 -31   47.31    7.76
   0  -2 -31   43.90    6.86
   0  -2 -31   52.13    7.30
   0  -2 -32   10.09    5.28
   0  -2 -32    9.86    5.63
   0  -2 -33   80.33    7.34
   0  -2 -33   94.41    7.69
   0  -2 -34   30.07    4.87
   0  -2 -34   38.46    5.37
   0  -2 -35   56.78    5.04
   0  -2 -36  124.62    7.27
   0  -2 -36  131.94    8.62
   0  -2 -37   93.42    6.48
   0  -2 -37   90.02    7.10
   0  -2 -37   87.73    6.35
   0  -2 -38   12.23    3.22
   0  -2 -38    9.56    2.51
   0  -2 -39   32.69    3.01
   0  -2 -39   29.98    3.13
   0   3 -40   -1.09    1.78
   0   3 -40    3.40    2.12
   0   3 -39   -1.80    2.75
   0   3 -39    0.20    3.22
   0   3 -39    0.21    2.23
   0   3 -38    6.68    3.24
   0   3 -37   72.11    7.66
   0   3 -37  104.62    6.96
   0   3 -36  391.20   21.68
   0   3 -36  411.40   21.16
   0   3 -35  108.23    9.85
   0   3 -35  104.04    9.05
   0   3 -34    2.42    7.38
   0   3 -34   -3.44    6.66
   0   3 -33   18.95    7.95
   0   3 -33   11.18    7.15
   0   3 -32  176.16   15.81
   0   3 -32  223.08   15.40
   0   3 -32  219.83   14.68
   0   3 -31   45.95    9.38
   0   3 -31   64.58   10.07
   0   3 -31   58.81    9.29
   0   3 -30  190.92   14.79
   0   3 -30  181.59   14.15
   0   3 -29   55.83   10.09
   0   3 -29   50.62    9.30
   0   3 -28   28.50    9.38
   0   3 -28   24.22    8.87
   0   3 -27   60.98    6.70
   0   3 -27   73.20   10.79
   0   3 -27   49.01    9.80
   0   3 -26  176.59   12.46
   0   3 -26  185.56   14.52
   0   3 -26  177.75   14.29
   0   3 -25   42.10    6.39
   0   3 -25   59.73   10.02
   0   3 -25   48.02    9.11
   0   3 -24  202.04   13.45
   0   3 -24  188.10   15.21
   0   3 -24  202.02   14.89
   0   3 -23   16.63    8.62
   0   3 -23   13.35    4.82
   0   3 -23    9.43    8.34
   0   3 -23   10.65    8.04
   0   3 -22  230.80   17.28
   0   3 -22  198.24   15.29
   0   3 -22  227.71   14.11
   0   3 -21  185.82   15.10
   0  -3  21  156.01   12.91
   0   3 -21  165.51   13.30
   0   3 -21  196.68   12.33
   0  -3  20  103.56    9.88
   0   3 -20  107.00   11.67
   0   3 -20  112.43   10.32
   0   3 -20  113.97    8.86
   0   3 -19    0.61    3.86
   0  -3  19    5.51    5.29
   0   3 -19   -0.16    7.30
   0   3 -18  177.08   11.23
   0   3 -18  168.69   13.83
   0  -3  18  151.76   11.76
   0   3 -17  178.76   11.23
   0  -3  17  160.78   11.68
   0   3 -17  168.25   13.66
   0   3 -16  229.16   13.40
   0   3 -16  227.66   15.50
   0  -3  16  211.52   13.91
   0   3 -15   49.00    7.92
   0  -3  15   39.88    5.88
   0   3 -14 1438.39   70.10
   0  -3  14 1426.96   68.91
   0   3 -14 1423.34   70.00
   0   3 -13  124.79    9.87
   0   3 -13  113.73    9.80
   0   3 -12  288.69   17.26
   0   3 -12  302.67   17.42
   0  -3  12  284.75   16.12
   0   3 -11  241.05   15.14
   0   3 -11  259.42   15.25
   0  -3  11  266.65   14.41
   0  -3  10  165.20    9.95
   0   3 -10  165.78   10.88
   0  -3   9   66.49    4.52
   0   3  -9   75.59    6.59
   0  -3   9   80.66    5.73
   0  -3   8 1840.35   79.55
   0   3  -8 1786.45   79.87
   0  -3   7  389.12   19.43
   0  -3   7  390.05   19.79
   0   3  -7  395.42   20.06
   0  -3   6  967.13   44.69
   0  -3   6  961.49   44.80
   0   3  -6  889.84   44.65
   0  -3   5  158.48    8.57
   0   3  -5  146.21    8.23
   0  -3   5  149.61    8.44
   0  -3   4   76.62    4.94
   0  -3   4   78.66    4.83
   0   3  -4   67.88    4.25
   0  -3   3   76.94    5.05
   0  -3   3   76.94    4.79
   0  -3   2   12.89    2.20
   0  -3   2   10.16    1.77
   0  -3   1  162.23    9.06
   0  -3   1  173.71    8.83
   0  -3   0 1625.33   75.86
   0  -3   0 1615.83   75.48
   0  -3  -1  122.09    6.96
   0  -3  -2   15.68    1.36
   0  -3  -3   47.85    3.06
   0  -3  -3   42.61    2.83
   0  -3  -3   39.83    2.77
   0  -3  -4  626.75   29.01
   0  -3  -4  617.91   28.90
   0  -3  -4  582.70   28.70
   0  -3  -4  593.46   28.42
   0  -3  -5 5079.17  230.38
   0  -3  -5 5009.01  230.04
   0  -3  -5 4840.53  230.13
   0  -3  -6 1793.92   82.08
   0  -3  -6 1775.46   81.32
   0  -3  -6 1657.75   81.65
   0  -3  -7  110.04    7.81
   0  -3  -7  118.33    6.75
   0  -3  -7  118.37    6.50
   0  -3  -7  115.35    7.30
   0  -3  -8  740.47   34.69
   0  -3  -8  757.92   35.26
   0  -3  -8  685.78   35.67
   0  -3  -9  306.92   15.50
   0  -3  -9  290.98   16.12
   0  -3 -10  657.27   31.36
   0  -3 -10  620.11   32.00
   0  -3 -11 1050.82   51.09
   0  -3 -11 1092.68   52.00
   0  -3 -12 2095.84   97.54
   0  -3 -12 2038.84   98.40
   0  -3 -13   67.83    5.65
   0  -3 -13   71.64    7.04
   0  -3 -14 1307.91   63.67
   0  -3 -14 1368.42   64.89
   0  -3 -15  383.69   19.88
   0  -3 -15  361.47   20.98
   0  -3 -16  128.15    8.72
   0  -3 -16  138.34   10.38
   0  -3 -17  268.58   15.78
   0  -3 -17  307.92   17.63
   0  -3 -18  483.03   25.44
   0  -3 -18  500.57   27.24
   0  -3 -19   45.98    6.98
   0  -3 -19   39.39    4.61
   0  -3 -19   40.92    7.39
   0  -3 -19   40.95    7.01
   0  -3 -20    9.66    5.72
   0  -3 -20    5.27    3.43
   0  -3 -20    5.18    6.83
   0  -3 -20    9.03    6.07
   0  -3 -20    8.33    5.70
   0  -3 -21    0.94    5.76
   0  -3 -21    4.68    3.79
   0  -3 -21   -0.56    7.17
   0  -3 -21    3.70    2.69
   0  -3 -21    8.65    5.96
   0  -3 -21    3.70    6.37
   0  -3 -22   66.89    8.96
   0  -3 -22   53.71    5.78
   0  -3 -22   45.87    9.07
   0  -3 -22   42.59    8.39
   0  -3 -22   51.72    4.69
   0  -3 -22   59.73    7.96
   0  -3 -23    3.41    6.32
   0  -3 -23    1.47    7.13
   0  -3 -23    2.02    7.83
   0  -3 -23    6.42    4.35
   0  -3 -23    5.50    3.07
   0  -3 -23    6.95    6.43
   0  -3 -24  109.19   11.02
   0  -3 -24   92.90   11.31
   0  -3 -24   93.46   10.60
   0  -3 -24  111.40    9.80
   0  -3 -25  183.88   14.11
   0  -3 -25  145.28   12.81
   0  -3 -25  167.95   13.81
   0  -3 -25  169.44   12.19
   0  -3 -26   38.95    8.13
   0  -3 -26   37.17    8.10
   0  -3 -26   53.32    9.47
   0  -3 -26   48.50    7.74
   0  -3 -27    0.37    6.16
   0  -3 -27    7.27    7.25
   0  -3 -27   11.03    8.44
   0  -3 -27    8.44    6.52
   0  -3 -28   60.78    8.84
   0  -3 -28   70.12   10.25
   0  -3 -28   62.47    8.77
   0  -3 -28   73.46    8.32
   0  -3 -29  316.56   20.56
   0  -3 -29  290.54   18.86
   0  -3 -29  346.15   20.00
   0  -3 -29  326.64   18.51
   0  -3 -30  233.51   17.22
   0  -3 -30  290.62   17.45
   0  -3 -30  245.62   16.04
   0  -3 -30  267.95   15.60
   0  -3 -31    3.12    5.12
   0  -3 -31   15.76    8.10
   0  -3 -31   11.55    6.08
   0  -3 -31    9.32    5.54
   0  -3 -32   33.39    6.30
   0  -3 -32   31.83    7.92
   0  -3 -32   30.97    5.82
   0  -3 -33   17.48    5.36
   0  -3 -33   22.40    7.10
   0  -3 -33    6.59    4.64
   0  -3 -34  368.55   18.39
   0  -3 -34  328.91   16.40
   0  -3 -35   -1.00    5.71
   0  -3 -35    3.84    3.40
   0  -3 -35   10.85    3.04
   0  -3 -36  273.97   14.63
   0  -3 -36  298.11   15.33
   0  -3 -36  256.77   14.86
   0  -3 -37    3.11    3.44
   0  -3 -37   -3.18    4.12
   0  -3 -38  123.44    6.50
   0  -3 -38  142.37    6.83
   0  -3 -39    0.51    1.83
   0  -3 -39    0.06    1.71
   0   4 -40    2.13    1.68
   0   4 -40    1.71    2.13
   0   4 -39   80.96    5.29
   0   4 -39   81.11    5.88
   0   4 -39   84.22    5.28
   0   4 -38   -9.10    4.43
   0   4 -38   -1.78    3.52
   0   4 -37   16.50    5.59
   0   4 -37   29.57    4.92
   0   4 -36   -7.22    6.11
   0   4 -36   -4.73    5.90
   0   4 -35   68.01    8.55
   0   4 -35   62.84    7.80
   0   4 -34   -0.46    7.28
   0   4 -34    0.25    6.70
   0   4 -33  169.14   13.31
   0   4 -33  175.10   12.96
   0   4 -32    3.32    8.34
   0   4 -32    4.31    7.58
   0   4 -31  346.45   21.18
   0   4 -31  342.28   20.71
   0   4 -30   29.09    8.95
   0   4 -30   22.45    8.67
   0   4 -29   98.99   11.35
   0   4 -28   17.31    9.11
   0   4 -27  195.52   16.92
   0   4 -27  200.37   15.59
   0   4 -27  198.79   13.31
   0   4 -26  451.91   28.02
   0   4 -26  435.88   24.51
   0   4 -26  427.09   25.46
   0   4 -25  170.83   15.23
   0   4 -25  144.49   11.26
   0   4 -25  155.57   13.53
   0   4 -25  143.42    8.52
   0   4 -24  211.60   17.23
   0   4 -24  214.21   13.94
   0   4 -24  204.10   15.45
   0   4 -24  201.29   11.06
   0   4 -23   75.52   11.95
   0   4 -23   53.94    9.94
   0   4 -23   82.82    8.56
   0   4 -22    3.77    8.43
   0   4 -22    6.26    7.41
   0   4 -22    6.98    4.47
   0   4 -21   99.88   12.02
   0  -4  21   69.57    9.45
   0   4 -21   69.44    9.61
   0   4 -21  119.18    9.05
   0  -4  20  291.19   19.92
   0   4 -20  360.34   22.12
   0   4 -20  303.38   19.56
   0   4 -20  364.92   19.28
   0   4 -19   63.67    6.42
   0   4 -19   64.61    9.87
   0  -4  18    7.05    5.39
   0   4 -18   19.16    7.88
   0   4 -17   90.06   10.38
   0   4 -17   92.98    7.36
   0  -4  16   91.82    8.71
   0   4 -16  109.71   10.81
   0  -4  15  206.79   14.79
   0   4 -15  308.14   17.22
   0   4 -14  116.17   10.51
   0  -4  14  103.90    8.87
   0   4 -14  113.32   10.41
   0  -4  13  968.16   50.73
   0   4 -13 1076.49   51.58
   0   4 -13 1088.27   52.03
   0   4 -12 1481.23   69.47
   0  -4  12 1407.49   68.99
   0   4 -12 1419.37   69.79
   0   4 -11  603.58   27.36
   0  -4  11  572.10   26.82
   0  -4  10   47.43    5.01
   0   4 -10   51.93    5.74
   0  -4  10   45.02    3.88
   0  -4   9   48.99    5.11
   0   4  -9   51.06    5.81
   0  -4   9   61.28    4.62
   0   4  -8   29.42    4.89
   0  -4   8   28.20    4.11
   0  -4   8   41.30    3.98
   0   4  -7 1669.16   79.21
   0  -4   7 1713.41   79.67
   0  -4   7 1679.18   79.42
   0  -4   6  170.45    9.64
   0   4  -6  155.62    8.99
   0  -4   6  159.46    9.62
   0  -4   5   40.18    4.12
   0  -4   5   45.40    4.39
   0  -4   4  258.89   13.82
   0  -4   4  271.83   14.15
   0  -4   3   36.15    3.49
   0  -4   3   31.72    3.84
   0  -4   2  213.19   10.98
   0  -4   2  192.69   11.29
   0  -4   1  979.13   45.91
   0  -4   1  953.40   46.31
   0  -4   0  590.67   28.94
   0  -4  -1  517.87   24.28
   0  -4  -1  489.45   25.52
   0  -4  -1  525.76   24.38
   0  -4  -2   15.95    1.49
   0  -4  -2   17.06    1.67
   0  -4  -3    5.70    1.81
   0  -4  -3    5.57    1.50
   0  -4  -3   10.73    1.95
   0  -4  -4   97.95    5.66
   0  -4  -4  106.08    5.87
   0  -4  -4  105.20    6.13
   0  -4  -4   99.74    6.47
   0  -4  -5  773.66   38.03
   0  -4  -5  821.61   38.40
   0  -4  -5  839.08   38.64
   0  -4  -5  812.85   38.76
   0  -4  -6   81.20    5.31
   0  -4  -6   79.05    5.37
   0  -4  -6   78.03    5.73
   0  -4  -7   22.98    3.10
   0  -4  -7   23.72    2.79
   0  -4  -7   23.40    3.85
   0  -4  -8  563.74   28.47
   0  -4  -8  592.87   27.86
   0  -4  -8  557.42   28.99
   0  -4  -9   39.13    4.41
   0  -4  -9   41.14    3.30
   0  -4 -10  780.65   38.39
   0  -4 -11   17.93    4.07
   0  -4 -12 1002.81   49.17
   0  -4 -13  422.01   22.80
   0  -4 -14    9.60    4.64
   0  -4 -15   59.04    6.71
   0  -4 -16   10.76    4.97
   0  -4 -17  237.44   15.20
   0  -4 -18   24.06    5.86
   0  -4 -19  489.50   25.64
   0  -4 -19  412.22   24.13
   0  -4 -19  452.17   22.96
   0  -4 -19  435.53   24.51
   0  -4 -20  155.61   11.83
   0  -4 -20  136.64    9.15
   0  -4 -20  131.92   11.08
   0  -4 -20  142.25   11.47
   0  -4 -20  137.23   10.07
   0  -4 -21  167.30   12.32
   0  -4 -21  134.55   11.46
   0  -4 -21  152.51   11.99
   0  -4 -21  145.80    9.49
   0  -4 -21  143.36   10.53
   0  -4 -21  134.88    8.29
   0  -4 -22  159.37   12.07
   0  -4 -22  130.85   11.59
   0  -4 -22  129.78   11.19
   0  -4 -22  117.22    8.69
   0  -4 -22  114.64    7.51
   0  -4 -22  125.09   10.07
   0  -4 -23  275.28   17.68
   0  -4 -23  265.98   17.09
   0  -4 -23  243.19   16.47
   0  -4 -23  255.60   14.62
   0  -4 -23  237.19   13.20
   0  -4 -23  251.66   15.47
   0  -4 -24   -2.24    6.36
   0  -4 -24    8.31    7.35
   0  -4 -24    8.35    8.09
   0  -4 -24    0.24    4.20
   0  -4 -24   13.73    6.44
   0  -4 -24    4.98    3.02
   0  -4 -25  159.97   13.23
   0  -4 -25  160.39   13.31
   0  -4 -25  139.58   12.44
   0  -4 -25  156.35   11.54
   0  -4 -26  115.79   11.46
   0  -4 -26  129.90   11.93
   0  -4 -26  120.56   11.57
   0  -4 -26  130.80   10.32
   0  -4 -27   60.01    8.59
   0  -4 -27   47.59    8.70
   0  -4 -27   69.86    9.88
   0  -4 -27   59.85    7.69
   0  -4 -28    4.57    5.60
   0  -4 -28   14.19    7.37
   0  -4 -28   11.72    8.19
   0  -4 -28    7.04    6.11
   0  -4 -29    2.56    5.29
   0  -4 -29    9.93    8.17
   0  -4 -29   11.66    7.28
   0  -4 -29    2.32    5.70
   0  -4 -30   94.71    9.64
   0  -4 -30  112.64   10.83
   0  -4 -30  104.75    9.83
   0  -4 -30   96.74    8.43
   0  -4 -31   56.04    8.81
   0  -4 -31   37.89    7.17
   0  -4 -31   39.96    5.99
   0  -4 -32  108.29    9.35
   0  -4 -32  107.28    8.09
   0  -4 -33  274.19   16.67
   0  -4 -33  288.60   15.66
   0  -4 -34   29.04    6.64
   0  -4 -34   21.62    5.07
   0  -4 -34   32.90    3.69
   0  -4 -35  670.26   31.04
   0  -4 -35  779.33   31.89
   0  -4 -36   -4.92    3.97
   0  -4 -36    2.25    2.56
   0  -4 -36   -3.11    4.39
   0  -4 -37   28.62    3.13
   0  -4 -37   30.96    3.87
   0  -4 -37   37.23    4.24
   0  -4 -37   31.41    4.25
   0  -4 -38   -0.56    2.45
   0  -4 -38    3.66    2.35
   0  -4 -38   -0.40    2.22
   0   5 -40   72.97    4.59
   0   5 -39    8.28    2.62
   0   5 -39    3.07    3.24
   0   5 -39    7.77    2.82
   0   5 -38   -1.38    4.19
   0   5 -38    0.98    3.70
   0   5 -37   13.31    5.23
   0   5 -37   24.66    4.92
   0   5 -36   56.77    7.44
   0   5 -36   64.67    7.19
   0   5 -35    0.33    6.82
   0   5 -35   -3.33    6.45
   0   5 -34   87.19    9.68
   0   5 -34   88.94    9.37
   0   5 -33    8.62    7.82
   0   5 -32   73.25    9.69
   0   5 -31  129.33   12.29
   0   5 -30    1.15    8.16
   0   5 -30   16.31    8.71
   0   5 -29   40.68    9.84
   0   5 -29   59.52   10.03
   0   5 -28   33.85    9.51
   0   5 -28   24.11    5.19
   0   5 -28   26.99    9.12
   0   5 -27   42.49   10.32
   0   5 -27   40.23    6.21
   0   5 -27   47.60   10.00
   0   5 -27   38.81    3.99
   0   5 -26   10.92    8.84
   0   5 -26    3.59    4.65
   0   5 -26   12.78    8.87
   0   5 -26    8.70    3.05
   0   5 -25  621.62   36.56
   0   5 -25  661.99   33.52
   0   5 -25  664.83   34.03
   0   5 -25  597.24   30.25
   0   5 -24    6.41    9.41
   0   5 -24   10.61    5.64
   0   5 -24    8.65    8.42
   0   5 -23  170.19   15.60
   0   5 -23  170.17   11.96
   0   5 -23  158.87   13.34
   0   5 -23  133.05   12.72
   0  -5  22  474.39   28.78
   0   5 -22  550.37   31.04
   0   5 -22  565.84   27.84
   0   5 -22  478.59   27.63
   0   5 -22  457.99   27.22
   0  -5  21    7.08    6.43
   0   5 -21    8.64    8.45
   0   5 -21   12.67    4.87
   0   5 -21    9.88    6.95
   0   5 -21    8.87    7.05
   0   5 -20  752.03   40.77
   0  -5  20  706.70   39.27
   0   5 -20  779.72   38.20
   0   5 -20  729.25   38.12
   0   5 -20  722.10   37.94
   0  -5  19  566.31   33.56
   0   5 -19  660.59   35.40
   0   5 -19  652.44   32.75
   0  -5  18  745.80   41.66
   0   5 -18  885.01   43.33
   0  -5  17  159.63   12.41
   0   5 -17  173.96   13.91
   0  -5  16  126.72   10.69
   0   5 -16  145.94   12.33
   0  -5  15    5.63    5.37
   0   5 -15    8.88    7.01
   0  -5  14 1258.47   66.33
   0   5 -14 1372.41   66.59
   0   5 -14 1494.38   67.65
   0   5 -13   21.82    6.15
   0  -5  13   25.79    5.50
   0   5 -13   29.60    6.93
   0   5 -12  525.81   24.73
   0  -5  12  479.90   24.48
   0   5 -11  101.04    8.08
   0  -5  11   99.76    7.81
   0  -5  11   82.22    6.26
   0   5 -10  140.23    8.85
   0  -5  10  127.74    8.70
   0   5  -9   87.94    6.85
   0  -5   9   92.66    7.24
   0  -5   9   86.76    6.55
   0   5  -8   20.67    3.79
   0  -5   8   24.21    3.86
   0  -5   8   18.61    3.56
   0   5  -7   48.31    4.57
   0  -5   7   54.86    5.15
   0  -5   7   60.88    5.35
   0   5  -6   92.95    6.17
   0  -5   6  111.89    7.32
   0  -5   6  105.53    7.41
   0  -5   5   32.17    4.17
   0  -5   5   33.22    4.83
   0  -5   4  888.48   44.02
   0  -5   4  945.25   44.43
   0  -5   3  110.82    7.39
   0  -5   3  125.04    8.17
   0  -5   2 1325.12   62.82
   0  -5   2 1327.01   63.31
   0  -5   1  463.98   22.61
   0  -5   1  440.30   23.09
   0  -5   0  197.77   12.45
   0  -5   0  231.50   11.02
   0  -5  -1   34.02    2.44
   0  -5  -1   35.51    2.49
   0  -5  -2  173.45    8.80
   0  -5  -3  108.83    5.53
   0  -5  -3   90.44    5.87
   0  -5  -3   95.89    5.66
   0  -5  -4  429.74   21.93
   0  -5  -4  473.55   21.88
   0  -5  -4  460.08   22.93
   0  -5  -4  448.80   22.05
   0  -5  -5  218.66   11.08
   0  -5  -5  203.97   10.89
   0  -5  -5  215.93   11.82
   0  -5  -5  210.33   11.28
   0  -5  -6  886.90   41.74
   0  -5  -6  857.27   41.35
   0  -5  -6  905.89   42.19
   0  -5  -6  857.49   42.00
   0  -5  -7   53.76    4.29
   0  -5  -7   47.69    4.40
   0  -5  -7   45.77    4.73
   0  -5  -8   69.00    5.21
   0  -5  -8   62.08    5.85
   0  -5  -8   71.09    5.08
   0  -5  -9   18.15    3.40
   0  -5  -9   20.94    2.92
   0  -5 -10  539.02   28.15
   0  -5 -10  572.40   27.27
   0  -5 -11    5.90    3.70
   0  -5 -12  814.08   40.46
   0  -5 -13   43.56    5.66
   0  -5 -14  692.99   35.38
   0  -5 -15  287.02   16.96
   0  -5 -16   46.26    6.46
   0  -5 -17  124.16    9.99
   0  -5 -18  227.90   14.78
   0  -5 -18  219.16   14.45
   0  -5 -18  218.77   12.66
   0  -5 -19    4.69    5.15
   0  -5 -19    4.62    3.41
   0  -5 -19    8.80    6.36
   0  -5 -19    5.20    6.18
   0  -5 -20   75.67    8.27
   0  -5 -20   59.62    8.62
   0  -5 -20   72.33    6.18
   0  -5 -20   64.34    8.67
   0  -5 -20   62.92    4.96
   0  -5 -20   67.77    7.25
   0  -5 -21  177.01   13.29
   0  -5 -21  179.80   12.99
   0  -5 -21  169.91   10.76
   0  -5 -21  173.64   13.03
   0  -5 -21  169.88   11.53
   0  -5 -21  166.86    9.61
   0  -5 -22    1.74    6.14
   0  -5 -22    5.73    7.55
   0  -5 -22   10.32    4.17
   0  -5 -22    8.04    7.56
   0  -5 -22    7.62    3.06
   0  -5 -22    3.07    5.87
   0  -5 -23  651.39   33.33
   0  -5 -23  614.97   30.20
   0  -5 -23  625.11   31.98
   0  -5 -23  551.00   31.68
   0  -5 -23  568.37   28.81
   0  -5 -23  592.40   30.43
   0  -5 -24   23.29    6.88
   0  -5 -24   30.09    8.45
   0  -5 -24   21.45    8.17
   0  -5 -24   28.59    5.03
   0  -5 -24   24.92    3.73
   0  -5 -24   37.17    6.59
   0  -5 -25  124.66   11.25
   0  -5 -25  129.51   11.76
   0  -5 -25  112.24    8.64
   0  -5 -25  106.47   11.30
   0  -5 -25  109.36    9.53
   0  -5 -26  150.75   12.42
   0  -5 -26  158.15   12.82
   0  -5 -26  133.62   12.39
   0  -5 -26  141.68   10.60
   0  -5 -27   26.01    6.46
   0  -5 -27   13.33    8.31
   0  -5 -27   34.04    8.61
   0  -5 -27   26.81    6.15
   0  -5 -28  294.46   19.17
   0  -5 -28  291.32   18.60
   0  -5 -28  323.96   18.92
   0  -5 -28  298.19   16.93
   0  -5 -29  218.96   15.49
   0  -5 -29  222.03   15.25
   0  -5 -29  252.89   15.63
   0  -5 -29  219.53   13.47
   0  -5 -30   30.56    6.31
   0  -5 -30   33.04    7.59
   0  -5 -30   48.20    8.29
   0  -5 -30   31.63    5.52
   0  -5 -31   60.21    8.68
   0  -5 -31   55.92    7.92
   0  -5 -31   60.64    6.00
   0  -5 -32   58.21    7.52
   0  -5 -32   76.04    8.50
   0  -5 -32   55.76    5.49
   0  -5 -33   10.62    5.48
   0  -5 -33   13.35    6.39
   0  -5 -34  488.14   22.64
   0  -5 -34  381.71   21.82
   0  -5 -35   30.32    5.31
   0  -5 -35   16.51    4.14
   0  -5 -36    1.91    3.98
   0  -5 -36    7.96    2.70
   0  -5 -36    8.10    4.57
   0  -5 -37    5.32    2.32
   0  -5 -37    4.55    2.88
   0  -5 -37    2.99    3.58
   0   6 -40   11.59    2.08
   0   6 -40    9.11    1.83
   0   6 -39    5.01    2.42
   0   6 -39    1.70    2.88
   0   6 -39   -0.22    2.84
   0   6 -38   -2.82    3.93
   0   6 -38   -1.76    3.82
   0   6 -37  125.55    9.55
   0   6 -37  156.28    9.53
   0   6 -36   -7.52    6.12
   0   6 -35  347.46   19.68
   0   6 -34   32.02    7.85
   0   6 -33   69.30    9.17
   0   6 -32  101.04   12.20
   0   6 -32  112.54   10.82
   0   6 -31   -5.65    8.05
   0   6 -31    7.02    8.12
   0   6 -30  189.37   16.95
   0   6 -30  201.08   14.86
   0   6 -29  248.23   18.71
   0   6 -29  255.63   16.52
   0   6 -29  219.13   12.10
   0   6 -28  146.68   14.98
   0   6 -28  150.72   11.20
   0   6 -28  168.71   13.36
   0   6 -28  175.84   13.61
   0   6 -28  133.51    8.48
   0   6 -27  201.17   17.67
   0   6 -27  203.30   13.85
   0   6 -27  192.80   15.19
   0   6 -27  191.84   10.92
   0   6 -27  201.57   15.36
   0   6 -26   18.84    9.27
   0   6 -26    5.69    5.02
   0   6 -26   10.67    8.59
   0   6 -26   16.09    3.64
   0   6 -26   18.74    8.97
   0   6 -25  194.97   17.26
   0   6 -25  193.28   13.86
   0   6 -25  202.41   15.31
   0   6 -25  184.72   15.02
   0   6 -24  491.05   30.26
   0   6 -24  492.74   26.92
   0   6 -24  483.24   27.31
   0   6 -24  449.47   26.91
   0  -6  23   66.59   10.17
   0   6 -23   77.59   12.17
   0   6 -23   80.64    8.48
   0   6 -23   82.34   10.03
   0   6 -23   84.97   10.37
   0  -6  22    7.69    7.20
   0   6 -22   10.39    9.01
   0   6 -22    9.82    5.12
   0   6 -22   12.03    7.74
   0   6 -22    7.65    7.70
   0   6 -21  237.32   18.47
   0  -6  21  228.69   17.05
   0   6 -21  249.76   15.40
   0   6 -21  224.44   15.66
   0   6 -21  230.76   15.67
   0  -6  20   48.01    8.65
   0   6 -20   58.14   10.41
   0   6 -20   61.44    6.92
   0   6 -20   54.05    8.27
   0   6 -20   42.21    7.99
   0   6 -19   36.33    9.28
   0  -6  19   30.20    7.51
   0   6 -19   40.40    7.46
   0   6 -18  237.79   17.10
   0  -6  18  205.95   15.46
   0   6 -17 1251.80   60.99
   0  -6  17 1150.50   59.83
   0   6 -16  163.32   13.39
   0  -6  16  146.21   12.00
   0   6 -15   49.36    8.74
   0  -6  15   19.49    6.13
   0   6 -14  104.70   10.64
   0  -6  14   91.72    9.25
   0   6 -14  100.36    9.19
   0  -6  13   11.60    3.29
   0  -6  13   10.80    5.30
   0   6 -13   17.55    5.97
   0  -6  12  966.60   50.33
   0   6 -12 1144.97   51.48
   0  -6  12 1078.93   52.01
   0  -6  11   48.45    5.21
   0   6 -11   53.20    6.16
   0  -6  11   50.95    6.19
   0  -6  10   45.08    5.14
   0   6 -10   46.44    5.55
   0  -6  10   43.40    5.75
   0  -6   9   21.41    4.22
   0   6  -9   19.16    4.04
   0  -6   9   20.95    4.46
   0  -6   8  129.55    8.89
   0   6  -8  129.98    8.00
   0  -6   8  129.29    8.96
   0  -6   7 1064.54   48.47
   0   6  -7  944.55   46.78
   0  -6   7 1024.53   48.34
   0  -6   6  434.50   21.34
   0  -6   6  438.94   21.17
   0   6  -6  374.75   19.30
   0  -6   5 2139.91   97.57
   0  -6   5 1991.29   97.07
   0  -6   4   10.63    4.15
   0  -6   4    7.35    3.53
   0  -6   3   10.32    4.16
   0  -6   3    9.32    3.58
   0  -6   2   14.93    4.31
   0  -6   2   15.90    3.82
   0  -6   1   23.32    4.55
   0  -6   0    6.85    1.73
   0  -6   0    4.15    3.69
   0  -6  -1  102.64    5.72
   0  -6  -1  104.55    5.59
   0  -6  -2  177.91    8.94
   0  -6  -2  152.09    9.52
   0  -6  -2  179.18    8.76
   0  -6  -3 1228.21   55.21
   0  -6  -3 1108.10   55.49
   0  -6  -4   41.57    3.58
   0  -6  -4   35.74    4.52
   0  -6  -4   48.13    3.20
   0  -6  -4   36.19    3.50
   0  -6  -5  288.19   15.67
   0  -6  -5  286.16   14.79
   0  -6  -5  306.68   14.56
   0  -6  -5  269.67   14.49
   0  -6  -6   14.02    3.07
   0  -6  -6   10.62    3.12
   0  -6  -6   14.71    2.35
   0  -6  -6   13.75    2.20
   0  -6  -7    2.01    3.09
   0  -6  -7    4.13    2.79
   0  -6  -7    2.81    2.23
   0  -6  -7    1.82    1.87
   0  -6  -8  328.28   17.46
   0  -6  -8  318.35   17.87
   0  -6  -8  348.61   17.41
   0  -6  -9  338.76   17.42
   0  -6  -9  307.48   18.15
   0  -6  -9  350.52   17.76
   0  -6 -10 1752.42   82.64
   0  -6 -10 1756.82   83.23
   0  -6 -11  518.94   25.68
   0  -6 -11  520.09   26.68
   0  -6 -12   22.48    4.54
   0  -6 -13  349.43   19.40
   0  -6 -14    3.01    4.09
   0  -6 -15  327.01   18.83
   0  -6 -16  746.89   38.37
   0  -6 -17    5.62    4.51
   0  -6 -17   10.75    5.96
   0  -6 -18  261.72   16.73
   0  -6 -18  256.88   16.53
   0  -6 -18  268.31   14.79
   0  -6 -18  275.20   16.39
   0  -6 -19    0.27    4.99
   0  -6 -19    5.39    6.47
   0  -6 -19    2.65    3.47
   0  -6 -19    2.04    6.74
   0  -6 -20  558.84   29.26
   0  -6 -20  530.45   26.80
   0  -6 -20  500.00   28.33
   0  -6 -20  527.06   28.17
   0  -6 -20  518.67   26.81
   0  -6 -20  516.82   25.69
   0  -6 -21  363.31   21.86
   0  -6 -21  351.81   21.49
   0  -6 -21  364.53   19.47
   0  -6 -21  397.35   21.45
   0  -6 -21  346.82   18.27
   0  -6 -21  367.27   19.76
   0  -6 -22 1117.22   54.29
   0  -6 -22 1158.97   53.14
   0  -6 -22 1103.38   51.61
   0  -6 -22  989.73   53.00
   0  -6 -22 1001.71   50.28
   0  -6 -22 1073.09   51.51
   0  -6 -23    3.18    5.62
   0  -6 -23    7.83    7.96
   0  -6 -23    9.58    7.48
   0  -6 -23    7.13    4.34
   0  -6 -23   10.95    3.20
   0  -6 -23   16.73    6.04
   0  -6 -24  476.50   26.26
   0  -6 -24  455.34   23.51
   0  -6 -24  496.33   25.50
   0  -6 -24  436.38   25.49
   0  -6 -24  420.07   22.09
   0  -6 -24  445.22   23.61
   0  -6 -25   24.74    6.37
   0  -6 -25   15.45    4.72
   0  -6 -25   20.73    8.59
   0  -6 -25   33.45    8.39
   0  -6 -25   24.29    6.07
   0  -6 -25   13.94    3.25
   0  -6 -26    1.14    5.13
   0  -6 -26   10.25    7.60
   0  -6 -26    0.12    8.05
   0  -6 -26    8.70    5.22
   0  -6 -27   38.48    6.77
   0  -6 -27   53.94    8.59
   0  -6 -27   24.96    8.30
   0  -6 -27   37.14    5.94
   0  -6 -28   76.40    8.60
   0  -6 -28   85.30   10.02
   0  -6 -28   99.83    9.84
   0  -6 -28   82.23    7.34
   0  -6 -29  146.77   11.62
   0  -6 -29  153.75   12.24
   0  -6 -29  168.79   12.24
   0  -6 -29  141.93    9.68
   0  -6 -30  169.83   11.94
   0  -6 -30  154.35   11.89
   0  -6 -30  141.32    9.27
   0  -6 -31    7.05    6.67
   0  -6 -31   12.64    6.80
   0  -6 -32   46.75    7.28
   0  -6 -32   37.95    7.04
   0  -6 -33   97.59    8.39
   0  -6 -33   86.18    8.07
   0  -6 -34    0.06    4.61
   0  -6 -34    1.83    4.99
   0  -6 -35    3.11    3.72
   0  -6 -35    7.61    4.17
   0  -6 -36    6.63    2.55
   0  -6 -36    3.73    3.08
   0  -6 -36    5.21    4.27
   0  -6 -37  110.73    6.30
   0  -6 -37  111.70    6.27
   0  -6 -37  119.30    6.98
   0   7 -40   12.10    1.90
   0   7 -40   11.34    1.96
   0   7 -39    3.64    2.19
   0   7 -39    1.43    2.68
   0   7 -39    1.63    2.73
   0   7 -38   82.00    6.18
   0   7 -37   12.89    4.72
   0   7 -36  489.90   25.46
   0   7 -35   -8.81    6.77
   0   7 -34  139.53   11.20
   0   7 -33   60.76    8.68
   0   7 -32   -6.51    7.76
   0   7 -32    7.40    7.50
   0   7 -32   -0.52    7.98
   0   7 -31   36.33    9.49
   0   7 -31   47.93    8.81
   0   7 -31   42.92    9.35
   0   7 -31   27.57    3.47
   0   7 -30  110.79   13.03
   0   7 -30  110.35   11.24
   0   7 -30  128.24   11.82
   0   7 -30   98.87    6.73
   0   7 -29  132.18   13.92
   0   7 -29  138.29   12.30
   0   7 -29  130.55   12.49
   0   7 -29  111.35    7.43
   0   7 -28  103.88   12.64
   0   7 -28   85.72    8.79
   0   7 -28  102.38   11.03
   0   7 -28  104.52   11.60
   0   7 -28   87.92    6.45
   0   7 -27  347.37   24.29
   0   7 -27  341.93   20.82
   0   7 -27  363.96   21.30
   0   7 -27  372.42   21.77
   0   7 -27  326.58   17.71
   0   7 -26  588.34   35.57
   0   7 -26  616.12   32.63
   0   7 -26  574.56   32.12
   0   7 -26  592.21   32.59
   0   7 -25   56.60   11.81
   0   7 -25   55.73    7.56
   0   7 -25   54.32    9.62
   0   7 -25   55.36   10.33
   0   7 -24  102.08   13.40
   0   7 -24  107.09   10.02
   0   7 -24  102.92   11.38
   0   7 -24   99.72   11.49
   0  -7  23  466.78   28.77
   0   7 -23  490.55   30.10
   0   7 -23  493.64   26.93
   0   7 -23  460.91   26.66
   0   7 -23  457.57   26.64
   0   7 -22    7.86    9.22
   0  -7  22    8.65    7.42
   0   7 -22   10.00    5.51
   0   7 -22   10.16    7.48
   0   7 -22   13.75    7.97
   0  -7  21   20.36    8.04
   0   7 -21   25.33    9.74
   0   7 -21   40.21    6.54
   0   7 -21   26.25    7.50
   0   7 -21   20.45    7.85
   0  -7  20  109.58   11.70
   0   7 -20  120.78   12.89
   0   7 -20  122.22   10.49
   0   7 -20  113.40   10.56
   0  -7  19  498.77   29.58
   0   7 -19  549.06   30.74
   0   7 -19  500.70   27.63
   0   7 -18   80.09   10.87
   0  -7  18   83.00   10.11
   0   7 -17  436.55   25.78
   0  -7  17  412.53   25.09
   0   7 -16   75.59    9.88
   0  -7  16   63.15    8.83
   0   7 -15   59.67   10.14
   0  -7  15   40.27    7.52
   0   7 -14 1570.30   69.79
   0  -7  14 1472.10   69.13
   0  -7  13  177.31   11.52
   0  -7  13  197.63   13.66
   0   7 -13  203.82   12.84
   0  -7  12 1233.78   64.79
   0  -7  12 1398.41   66.41
   0   7 -12 1449.18   65.17
   0  -7  11  661.17   34.47
   0   7 -11  707.98   34.20
   0  -7  11  678.90   35.49
   0  -7  10   66.43    7.04
   0   7 -10   78.59    6.72
   0  -7  10   80.40    7.69
   0  -7   9  633.46   32.51
   0  -7   9  667.06   32.88
   0   7  -9  616.51   31.02
   0  -7   8  255.33   14.92
   0   7  -8  238.19   13.04
   0  -7   8  271.62   15.10
   0  -7   7    3.17    3.69
   0  -7   7    3.05    3.66
   0   7  -7    6.05    2.59
   0  -7   6  198.11   11.22
   0  -7   6  186.09   10.78
   0  -7   5  412.95   22.06
   0  -7   5  404.46   21.59
   0  -7   4   39.55    5.19
   0  -7   4   23.87    4.21
   0  -7   3  346.05   18.86
   0  -7   3  335.84   18.22
   0  -7   2   31.87    5.15
   0  -7   2   33.63    4.48
   0  -7   1  449.44   23.76
   0  -7   0   43.91    5.44
   0  -7   0   46.00    3.31
   0  -7  -1  171.63    8.93
   0  -7  -2   15.89    2.17
   0  -7  -2   19.00    3.22
   0  -7  -2   18.28    2.04
   0  -7  -3 1007.79   46.73
   0  -7  -3  940.92   47.20
   0  -7  -3 1000.69   46.44
   0  -7  -4   13.78    3.75
   0  -7  -4   13.23    2.69
   0  -7  -5   10.96    3.64
   0  -7  -5   11.56    2.84
   0  -7  -5   11.25    2.38
   0  -7  -5   14.16    2.10
   0  -7  -6 1306.64   63.98
   0  -7  -6 1348.25   64.88
   0  -7  -6 1293.83   63.63
   0  -7  -6 1450.47   63.74
   0  -7  -7  405.87   22.56
   0  -7  -7  453.37   23.14
   0  -7  -7  455.10   22.05
   0  -7  -7  461.74   22.28
   0  -7  -8  678.34   35.81
   0  -7  -8  725.16   35.97
   0  -7  -8  769.65   35.54
   0  -7  -9  193.72   11.30
   0  -7  -9  172.27   11.72
   0  -7  -9  201.88   11.14
   0  -7 -10 1231.60   59.21
   0  -7 -10 1243.46   59.45
   0  -7 -11   97.58    6.70
   0  -7 -11   93.93    7.31
   0  -7 -12  432.50   23.02
   0  -7 -13  113.31    8.61
   0  -7 -14  408.81   22.39
   0  -7 -15  417.92   23.04
   0  -7 -16    2.86    4.40
   0  -7 -16   10.99    6.00
   0  -7 -17  371.27   21.81
   0  -7 -17  381.85   20.02
   0  -7 -17  395.09   21.79
   0  -7 -18    5.38    4.75
   0  -7 -18    7.82    3.55
   0  -7 -18   10.15    6.20
   0  -7 -18   11.93    6.83
   0  -7 -19  387.20   22.40
   0  -7 -19  409.32   21.91
   0  -7 -19  389.18   22.34
   0  -7 -19  397.32   20.57
   0  -7 -19  370.33   19.39
   0  -7 -20    7.74    5.24
   0  -7 -20   11.91    7.08
   0  -7 -20   15.82    4.20
   0  -7 -20   12.41    7.53
   0  -7 -20   13.88    3.07
   0  -7 -21  493.28   26.77
   0  -7 -21  491.72   24.56
   0  -7 -21  499.67   26.03
   0  -7 -21  463.51   26.43
   0  -7 -21  441.50   23.24
   0  -7 -22   28.32    6.49
   0  -7 -22   36.90    5.28
   0  -7 -22   24.80    8.70
   0  -7 -22   34.09    8.26
   0  -7 -22   29.52    3.83
   0  -7 -23   23.89    6.09
   0  -7 -23   18.20    4.68
   0  -7 -23   20.32    8.53
   0  -7 -23   25.25    8.03
   0  -7 -23   15.49    3.30
   0  -7 -23   16.53    5.43
   0  -7 -24    4.37    4.98
   0  -7 -24    5.17    8.21
   0  -7 -24   11.50    7.57
   0  -7 -24    2.78    4.26
   0  -7 -24    2.12    2.87
   0  -7 -24    5.60    5.06
   0  -7 -25    3.13    4.79
   0  -7 -25   10.57    7.47
   0  -7 -25    2.94    4.24
   0  -7 -25   -5.05    8.12
   0  -7 -25    5.43    2.90
   0  -7 -25   -0.07    4.95
   0  -7 -26    6.50    4.97
   0  -7 -26   -0.12    8.16
   0  -7 -26   11.43    7.52
   0  -7 -26    4.28    4.26
   0  -7 -26    8.55    4.74
   0  -7 -27  214.53   14.99
   0  -7 -27  205.49   15.64
   0  -7 -27  251.59   15.23
   0  -7 -27  221.96   12.85
   0  -7 -28    1.59    4.46
   0  -7 -28   13.64    7.12
   0  -7 -28   14.50    7.62
   0  -7 -29   24.81    7.03
   0  -7 -29   22.81    7.70
   0  -7 -30   51.65    8.14
   0  -7 -30   51.50    7.64
   0  -7 -31   15.62    6.28
   0  -7 -31   13.91    6.89
   0  -7 -32   73.08    7.47
   0  -7 -32   54.95    7.68
   0  -7 -33  122.60    8.61
   0  -7 -33  108.00    8.97
   0  -7 -34   82.00    7.39
   0  -7 -34  108.31    7.33
   0  -7 -35   19.07    4.02
   0  -7 -35   25.37    3.97
   0  -7 -35   30.85    5.43
   0  -7 -36   26.58    3.32
   0  -7 -36   17.03    2.85
   0  -7 -36   23.36    2.88
   0  -7 -36   22.26    4.40
   0  -7 -37    7.36    2.05
   0  -7 -37    5.60    2.16
   0  -7 -37    4.95    2.78
   0   8 -40   20.74    2.18
   0   8 -39   15.49    2.11
   0   8 -39   17.08    2.73
   0   8 -38   60.04    5.03
   0   8 -37   71.98    6.22
   0   8 -36   71.20    7.38
   0   8 -35  306.05   18.10
   0   8 -35  338.79   18.54
   0   8 -34   -3.38    6.72
   0   8 -34   -7.82    7.69
   0   8 -33   55.90    8.27
   0   8 -33   50.75    8.94
   0   8 -32   -1.52    7.45
   0   8 -32   -4.10    7.33
   0   8 -32   -2.60    2.87
   0   8 -32   -7.46    8.47
   0   8 -31  108.34   12.59
   0   8 -31  112.00   10.81
   0   8 -31  124.78   11.68
   0   8 -31   93.17    6.53
   0   8 -30   50.26   10.33
   0   8 -30   47.75    9.16
   0   8 -30   45.48    9.78
   0   8 -30   41.83    4.52
   0   8 -29  323.90   23.17
   0   8 -29  316.32   19.75
   0   8 -29  334.75   20.39
   0   8 -29  327.68   17.08
   0   8 -29  343.84   20.90
   0   8 -28   68.23   11.57
   0   8 -28   61.98    7.97
   0   8 -28   69.79    9.81
   0   8 -28   71.21   10.72
   0   8 -28   70.99    5.75
   0   8 -27   51.02   11.25
   0   8 -27   49.93    7.41
   0   8 -27   53.49    9.54
   0   8 -27   41.84    9.92
   0   8 -27   47.69    5.11
   0   8 -26   17.91    9.77
   0   8 -26   11.06    5.62
   0   8 -26   17.32    8.12
   0   8 -26   17.88    9.25
   0   8 -25   57.21   11.25
   0   8 -25   51.02    7.73
   0   8 -25   59.33    9.28
   0   8 -25   44.54   10.19
   0   8 -24  498.08   30.81
   0   8 -24  507.88   27.87
   0   8 -24  461.59   27.08
   0   8 -24  470.59   27.31
   0  -8  23    0.87    8.01
   0   8 -23    5.37    9.32
   0   8 -23    9.35    6.00
   0   8 -23    6.55    7.60
   0   8 -23    0.62    8.31
   0   8 -22  294.57   21.53
   0  -8  22  257.68   19.98
   0   8 -22  310.00   18.63
   0   8 -22  264.92   17.84
   0  -8  22  289.14   16.43
   0   8 -22  282.68   18.32
   0  -8  21  163.80   14.74
   0   8 -21  181.93   15.94
   0   8 -21  154.65   12.42
   0  -8  21  166.43   11.03
   0   8 -21  149.15   12.82
   0   8 -20  637.51   35.61
   0  -8  20  581.77   34.60
   0   8 -20  572.21   31.87
   0  -8  20  648.33   31.19
   0   8 -20  590.01   32.30
   0   8 -19   46.65   10.08
   0  -8  19   28.19    8.47
   0   8 -19   30.26    7.69
   0   8 -18 1279.91   63.74
   0  -8  18 1198.59   63.22
   0   8 -17   16.72    8.50
   0  -8  17   16.36    7.37
   0   8 -16  344.39   21.37
   0  -8  16  308.48   20.67
   0   8 -15 1395.30   69.56
   0  -8  15 1383.47   69.38
   0  -8  14  161.62   11.07
   0  -8  14  186.14   13.63
   0  -8  13 3290.21  161.98
   0  -8  13 3732.84  164.17
   0  -8  12   11.87    4.79
   0   8 -12   15.75    5.38
   0  -8  12   12.86    5.98
   0  -8  11  146.32   11.01
   0  -8  11  168.01   12.22
   0   8 -11  166.54   10.14
   0  -8  10  246.99   15.65
   0  -8  10  255.21   16.25
   0   8 -10  265.62   14.12
   0  -8   9  493.31   25.72
   0  -8   9  462.24   25.69
   0   8  -9  469.44   23.42
   0  -8   8  302.24   17.60
   0   8  -8  292.17   14.98
   0  -8   8  302.60   17.65
   0  -8   7 1082.21   47.15
   0  -8   7 1052.68   46.89
   0  -8   6 2107.78   98.60
   0  -8   6 2021.93   98.15
   0  -8   5  458.03   24.71
   0  -8   5  457.48   24.29
   0  -8   4  164.24   11.24
   0  -8   4  158.89   10.58
   0  -8   3 1358.46   66.51
   0  -8   3 1376.58   65.87
   0  -8   2    4.27    4.27
   0  -8   1  792.44   36.54
   0  -8   1  699.21   38.47
   0  -8   0  544.82   30.29
   0  -8   0  603.13   28.24
   0  -8  -1  778.48   34.99
   0  -8  -1  655.16   35.86
   0  -8  -2   28.19    2.83
   0  -8  -2   26.77    2.55
   0  -8  -2   27.17    3.78
   0  -8  -3   56.12    4.11
   0  -8  -3   56.35    3.80
   0  -8  -3   58.68    4.98
   0  -8  -4   85.97    7.50
   0  -8  -4   84.64    5.94
   0  -8  -4  103.98    5.59
   0  -8  -4   89.85    6.35
   0  -8  -5  463.46   23.02
   0  -8  -5  479.63   24.65
   0  -8  -5  449.79   23.10
   0  -8  -6 1338.39   66.91
   0  -8  -6 1388.31   68.04
   0  -8  -6 1394.31   66.79
   0  -8  -6 1504.97   66.63
   0  -8  -7  589.09   29.96
   0  -8  -7  561.18   29.17
   0  -8  -7  566.60   28.62
   0  -8  -7  620.36   28.74
   0  -8  -8   17.69    4.25
   0  -8  -8   20.59    4.42
   0  -8  -8   25.82    3.45
   0  -8  -8   22.57    3.20
   0  -8  -9 4047.01  187.61
   0  -8  -9 3668.56  187.39
   0  -8  -9 4298.21  187.15
   0  -8 -10  580.94   30.90
   0  -8 -10  650.18   30.95
   0  -8 -11  994.10   48.62
   0  -8 -11 1011.13   48.92
   0  -8 -12  334.39   18.50
   0  -8 -13  183.49   11.72
   0  -8 -14   22.71    4.50
   0  -8 -15   43.46    5.67
   0  -8 -16   43.70    5.88
   0  -8 -16   44.41    7.46
   0  -8 -17    5.64    4.30
   0  -8 -17    5.62    3.51
   0  -8 -17    2.73    6.56
   0  -8 -18   99.84    8.81
   0  -8 -18   98.48    7.42
   0  -8 -18  106.29   10.06
   0  -8 -18  105.65    9.34
   0  -8 -18   90.52    6.32
   0  -8 -19    1.99    4.57
   0  -8 -19    4.87    3.79
   0  -8 -19    3.13    6.03
   0  -8 -19    4.54    2.78
   0  -8 -19    3.65    7.32
   0  -8 -20    4.68    4.77
   0  -8 -20    3.46    4.02
   0  -8 -20    3.54    6.64
   0  -8 -20    5.75    2.92
   0  -8 -20    5.20    7.80
   0  -8 -21   28.74    6.07
   0  -8 -21   30.78    5.16
   0  -8 -21   39.29    7.53
   0  -8 -21   32.43    3.87
   0  -8 -21   30.49    8.76
   0  -8 -22  117.91    9.97
   0  -8 -22  114.01    8.40
   0  -8 -22   97.14   11.45
   0  -8 -22  115.14   10.33
   0  -8 -22  104.08    6.97
   0  -8 -23  162.67   12.21
   0  -8 -23  154.57   10.37
   0  -8 -23  164.45   13.35
   0  -8 -23  176.85   12.42
   0  -8 -23  144.52    8.97
   0  -8 -24  261.91   16.49
   0  -8 -24  261.09   17.27
   0  -8 -24  274.25   16.24
   0  -8 -24  256.42   14.58
   0  -8 -24  228.93   13.05
   0  -8 -25    3.10    4.68
   0  -8 -25    1.77    8.27
   0  -8 -25    4.47    4.27
   0  -8 -25    7.70    7.01
   0  -8 -25    5.62    2.91
   0  -8 -26   73.87    8.13
   0  -8 -26   79.19   10.63
   0  -8 -26   98.31    9.55
   0  -8 -26   77.19    7.15
   0  -8 -27   17.44    8.53
   0  -8 -27   19.56    6.98
   0  -8 -28  136.46   11.99
   0  -8 -28  137.92   10.86
   0  -8 -29   15.02    6.42
   0  -8 -29   16.36    7.41
   0  -8 -30   56.13    7.33
   0  -8 -30   50.26    8.47
   0  -8 -31  289.29   15.53
   0  -8 -31  255.70   16.72
   0  -8 -31  287.79   15.99
   0  -8 -32  132.39    8.62
   0  -8 -32  111.25    9.91
   0  -8 -32  127.92    9.07
   0  -8 -33  141.92    8.87
   0  -8 -33  137.06    9.89
   0  -8 -33  142.56    9.07
   0  -8 -34  193.58   10.03
   0  -8 -34  163.79    9.84
   0  -8 -34  164.51   10.50
   0  -8 -34  178.77   11.17
   0  -8 -35   50.33    5.06
   0  -8 -35   57.75    4.33
   0  -8 -35   58.12    6.11
   0  -8 -36    3.88    2.36
   0  -8 -36    0.72    2.12
   0  -8 -36    7.16    3.60
   0  -8 -37   -2.53    1.61
   0  -8 -37    0.09    2.23
   0   9 -39    1.49    1.93
   0   9 -38    2.70    2.83
   0   9 -38    2.15    3.44
   0   9 -37  114.38    8.15
   0   9 -37  142.86    8.66
   0   9 -36    6.89    4.28
   0   9 -36    6.88    4.95
   0   9 -35   10.45    5.67
   0   9 -35   15.58    6.74
   0   9 -34  183.28   12.93
   0   9 -34  217.14   13.84
   0   9 -33   10.62    6.85
   0   9 -33   30.28    3.24
   0   9 -33   24.71    8.66
   0   9 -32  200.81   13.76
   0   9 -32  180.61   10.36
   0   9 -32  223.57   14.85
   0   9 -31   51.76    9.80
   0   9 -31   21.56    8.03
   0   9 -31   40.00    9.61
   0   9 -31   36.73    4.19
   0   9 -30  110.19   13.31
   0   9 -30  123.56   11.36
   0   9 -30  115.27   12.19
   0   9 -30  117.92    7.64
   0   9 -29  154.55   15.36
   0   9 -29  141.14   11.95
   0   9 -29  160.28   12.85
   0   9 -29  157.56    9.43
   0   9 -29  152.53   13.81
   0   9 -28  331.25   23.75
   0   9 -28  342.59   20.81
   0   9 -28  337.58   20.51
   0   9 -28  326.61   17.51
   0   9 -28  338.21   21.07
   0   9 -27   16.98    9.87
   0   9 -27   11.29    5.83
   0   9 -27    8.36    7.75
   0   9 -27   13.78    9.20
   0   9 -26  189.99   18.02
   0   9 -26  194.35   14.89
   0   9 -26  211.82   14.93
   0   9 -26  212.30   15.77
   0   9 -25  213.23   18.38
   0   9 -25  223.71   15.28
   0   9 -25  181.74   14.61
   0   9 -25  192.64   15.50
   0   9 -24   19.69    9.95
   0  -9  24   14.62    8.81
   0   9 -24   29.84    6.99
   0  -9  24   11.28    5.30
   0   9 -24   27.92    8.20
   0   9 -24   26.78    9.35
   0  -9  23   44.20   10.10
   0   9 -23   50.63   11.43
   0   9 -23   61.08    8.62
   0   9 -23   64.76    9.11
   0  -9  23   54.16    6.78
   0   9 -23   62.62   10.03
   0   9 -22  146.28   15.41
   0  -9  22  136.92   14.40
   0   9 -22  133.05   11.71
   0  -9  22  128.89   10.13
   0   9 -22  138.34   12.37
   0  -9  21  130.95   14.02
   0   9 -21  136.94   14.85
   0  -9  21  138.35   10.38
   0   9 -21  144.92   11.49
   0   9 -21  142.92   12.37
   0  -9  20  670.07   39.36
   0   9 -20  779.56   40.50
   0  -9  20  725.78   35.20
   0   9 -20  651.93   35.94
   0  -9  20  731.05   35.65
   0   9 -20  653.37   36.36
   0  -9  19  457.33   29.23
   0   9 -19  464.10   29.38
   0  -9  19  500.74   25.39
   0  -9  19  501.89   25.83
   0   9 -19  475.10   26.75
   0  -9  18   62.29   10.52
   0   9 -18   59.03    8.53
   0   9 -17  671.26   36.23
   0  -9  17  607.66   35.65
   0   9 -16   25.84    8.74
   0  -9  16   13.65    7.59
   0  -9  15  633.44   34.51
   0   9 -15  737.68   37.61
   0  -9  15  717.82   37.54
   0  -9  14  198.48   13.57
   0  -9  14  239.17   16.24
   0  -9  13  735.64   38.84
   0  -9  13  804.82   40.81
   0  -9  12 1992.34   97.95
   0  -9  12 2116.81   99.43
   0  -9  11   38.79    6.49
   0  -9  11   40.57    7.54
   0  -9  10    2.63    5.56
   0  -9  10    6.79    6.07
   0  -9   9   51.00    7.17
   0  -9   9   56.05    7.52
   0   9  -9   46.81    4.17
   0  -9   8  473.25   21.71
   0  -9   8  488.54   21.79
   0  -9   7  337.47   15.13
   0  -9   7  342.10   14.81
   0  -9   6  468.10   18.86
   0  -9   6  450.94   18.33
   0  -9   5  330.41   18.79
   0  -9   5  298.23   18.03
   0  -9   4  506.05   26.75
   0  -9   4  476.15   25.92
   0  -9   3  484.52   26.07
   0  -9   3  473.03   25.27
   0  -9   2  170.74   11.88
   0  -9   1  223.96   11.38
   0  -9   1  195.06   13.64
   0  -9   0   97.86    8.70
   0  -9   0  111.34    6.37
   0  -9  -1    7.97    2.13
   0  -9  -1    6.92    3.52
   0  -9  -2  597.38   27.98
   0  -9  -2  543.32   28.94
   0  -9  -3   22.50    3.07
   0  -9  -3   21.02    3.92
   0  -9  -3   24.71    2.64
   0  -9  -4   83.00    8.08
   0  -9  -4   96.91    6.25
   0  -9  -4   88.31    6.63
   0  -9  -4   91.39    5.57
   0  -9  -5  670.02   33.32
   0  -9  -5  634.86   31.44
   0  -9  -5  642.46   31.68
   0  -9  -5  635.49   30.84
   0  -9  -6   11.90    3.41
   0  -9  -6   13.08    4.67
   0  -9  -6    8.25    2.46
   0  -9  -6   10.59    3.00
   0  -9  -7    4.04    4.08
   0  -9  -7    8.49    3.60
   0  -9  -7    3.57    2.88
   0  -9  -8  589.21   32.91
   0  -9  -8  678.08   33.85
   0  -9  -8  657.68   32.48
   0  -9  -8  722.22   32.63
   0  -9  -9  826.58   41.86
   0  -9  -9  754.25   41.36
   0  -9 -10 2738.04  129.91
   0  -9 -10 2769.49  129.32
   0  -9 -11  679.57   34.70
   0  -9 -11  704.64   34.68
   0  -9 -12  182.09   11.50
   0  -9 -12  199.98   11.88
   0  -9 -13  667.92   33.91
   0  -9 -14    8.94    3.88
   0  -9 -15  324.67   18.53
   0  -9 -16   22.01    4.95
   0  -9 -16   22.59    7.34
   0  -9 -17  252.09   15.40
   0  -9 -17  233.70   14.88
   0  -9 -17  249.90   16.18
   0  -9 -18    1.12    4.06
   0  -9 -18    0.30    3.72
   0  -9 -18    0.27    5.77
   0  -9 -18    0.34    7.43
   0  -9 -19    8.54    4.60
   0  -9 -19    5.70    6.41
   0  -9 -19    3.54    4.02
   0  -9 -19    2.46    2.95
   0  -9 -19   -1.63    7.90
   0  -9 -20  160.46   11.49
   0  -9 -20  145.68    9.85
   0  -9 -20  146.68   11.32
   0  -9 -20  147.76   12.71
   0  -9 -20  141.03    8.71
   0  -9 -21    2.89    4.70
   0  -9 -21   -1.11    8.11
   0  -9 -21    2.30    4.15
   0  -9 -21   -2.50    6.54
   0  -9 -21    4.21    3.12
   0  -9 -22   31.82    6.06
   0  -9 -22   35.48    9.09
   0  -9 -22   29.09    5.21
   0  -9 -22   37.06    7.33
   0  -9 -22   32.79    3.96
   0  -9 -23    7.46    4.79
   0  -9 -23    9.12    4.41
   0  -9 -23   12.51    8.82
   0  -9 -23   15.73    6.80
   0  -9 -23    9.39    3.08
   0  -9 -24   -0.42    4.48
   0  -9 -24    2.47    4.34
   0  -9 -24   -2.43    8.77
   0  -9 -24    9.61    6.63
   0  -9 -24    0.94    2.82
   0  -9 -25    1.92    4.31
   0  -9 -25   -4.68    9.15
   0  -9 -25   -0.81    4.12
   0  -9 -25    2.54    6.39
   0  -9 -25   -0.21    2.90
   0  -9 -26   67.98   10.48
   0  -9 -26   70.45    6.82
   0  -9 -26   69.73    5.15
   0  -9 -27   35.87    7.02
   0  -9 -27   43.60    9.10
   0  -9 -28    5.61    5.99
   0  -9 -28   13.95    7.99
   0  -9 -29    5.14    4.80
   0  -9 -29    5.07    7.54
   0  -9 -29    6.75    5.54
   0  -9 -30   -0.06    4.77
   0  -9 -30   -0.13    5.30
   0  -9 -30    9.22    7.20
   0  -9 -31  195.36   11.62
   0  -9 -31  194.93   11.79
   0  -9 -31  203.72   13.31
   0  -9 -32   28.05    4.74
   0  -9 -32   34.07    6.64
   0  -9 -32   29.35    4.80
   0  -9 -33  344.42   16.98
   0  -9 -33  314.69   16.79
   0  -9 -33  337.00   17.92
   0  -9 -34   11.55    3.29
   0  -9 -34   12.43    2.72
   0  -9 -34    7.40    4.28
   0  -9 -34   10.21    5.27
   0  -9 -35   42.50    3.67
   0  -9 -35   34.03    3.99
   0  -9 -35   42.38    5.06
   0  -9 -36   40.90    3.54
   0  -9 -36   44.28    3.01
   0  -9 -36   42.82    4.02
   0  10 -39   33.85    3.35
   0  10 -38    1.73    2.39
   0  10 -38    3.16    3.37
   0  10 -37   62.10    5.26
   0  10 -37   74.43    6.14
   0  10 -36   50.45    5.49
   0  10 -36   66.14    6.55
   0  10 -35   12.08    4.76
   0  10 -35    9.76    5.96
   0  10 -34  127.66   10.28
   0  10 -34  164.79   11.61
   0  10 -33  163.63   12.12
   0  10 -33  168.43    9.38
   0  10 -32  325.06   19.99
   0  10 -32  380.47   21.31
   0  10 -32  345.01   17.60
   0  10 -31    8.80    7.91
   0  10 -31   -4.77    7.48
   0  10 -31   -3.28    9.00
   0  10 -31   10.93    3.44
   0  10 -30  211.06   18.19
   0  10 -30  213.02   15.39
   0  10 -30  233.14   12.67
   0  10 -30  243.27   16.66
   0  10 -29   84.95   12.08
   0  10 -29   83.41    9.16
   0  10 -29   52.10    9.57
   0  10 -29   60.78   10.96
   0  10 -29   95.57    6.67
   0  10 -28   52.96   11.21
   0  10 -28   59.85    8.37
   0  10 -28   55.90    9.28
   0  10 -28   72.38    6.11
   0  10 -28   56.73   10.57
   0  10 -27   51.08   10.94
   0  10 -27   57.49    8.30
   0  10 -27   59.60    9.11
   0  10 -27   64.15   10.55
   0  10 -26  120.11   14.95
   0  10 -26  157.76   12.57
   0  10 -26  129.69   11.93
   0 -10  26  146.37   10.02
   0  10 -26  129.77   13.33
   0  10 -25   32.86   11.08
   0  10 -25   37.51    7.53
   0 -10  25   32.49    5.84
   0  10 -25   34.70    7.96
   0  10 -25   39.03    9.78
   0  10 -24  237.89   19.87
   0 -10  24  214.27   18.79
   0  10 -24  248.91   17.06
   0 -10  24  232.54   14.40
   0  10 -24  224.49   15.80
   0  10 -24  242.77   16.92
   0 -10  23  366.65   27.15
   0  10 -23  462.53   29.03
   0  10 -23  468.11   26.15
   0  10 -23  432.64   24.33
   0 -10  23  439.39   23.34
   0  10 -23  403.30   24.88
   0 -10  22   39.00   10.10
   0  10 -22   43.20   11.30
   0  10 -22   42.72    7.91
   0 -10  22   35.58    6.70
   0  10 -22   40.84    9.34
   0  10 -21  621.87   34.76
   0 -10  21  511.53   33.57
   0 -10  21  587.24   29.67
   0  10 -21  541.40   29.92
   0  10 -21  561.44   30.74
   0 -10  20  111.09   13.65
   0  10 -20  133.73   14.35
   0 -10  20  135.70   10.01
   0  10 -20  127.27   10.46
   0 -10  20  120.33   10.05
   0  10 -20  133.75   11.76
   0 -10  19  378.21   26.05
   0  10 -19  444.18   26.94
   0 -10  19  443.38   22.08
   0 -10  19  413.54   22.35
   0  10 -19  368.85   22.13
   0  10 -19  385.99   23.01
   0 -10  18  544.27   35.41
   0  10 -18  646.99   36.00
   0 -10  18  676.46   32.24
   0 -10  18  652.31   31.68
   0  10 -18  554.26   32.30
   0 -10  17    1.24    7.99
   0  10 -17   10.07    8.33
   0 -10  16  980.15   54.17
   0  10 -16 1096.93   54.52
   0 -10  15   81.54   10.39
   0  10 -15   69.89   10.19
   0 -10  15   70.70    7.53
   0 -10  14  424.96   25.13
   0 -10  14  392.12   22.85
   0 -10  13    9.22    6.84
   0 -10  13   10.08    5.46
   0 -10  12   27.74    7.64
   0 -10  12   24.38    6.26
   0 -10  11   41.40    8.35
   0 -10  11   40.53    7.55
   0 -10  10   21.00    6.78
   0 -10  10   26.79    6.51
   0 -10   9  399.91   23.22
   0 -10   9  391.15   22.97
   0 -10   8   12.60    5.92
   0 -10   8   12.00    5.85
   0 -10   7    0.76    5.30
   0 -10   7    1.88    5.35
   0 -10   6  467.51   26.67
   0 -10   6  513.78   27.43
   0 -10   5  524.31   28.93
   0 -10   5  542.21   25.23
   0 -10   5  548.25   29.56
   0 -10   4 1244.52   62.38
   0 -10   4 1309.75   63.21
   0 -10   3   44.73    7.12
   0 -10   2 2918.43  146.08
   0 -10   2 3143.83  143.52
   0 -10   1   15.01    5.79
   0 -10   1   17.83    2.79
   0 -10   0  642.83   36.42
   0 -10   0  704.15   37.81
   0 -10  -1  109.66    8.41
   0 -10  -1  115.67    6.82
   0 -10  -2   38.18    5.03
   0 -10  -2   43.58    3.77
   0 -10  -3   77.53    6.53
   0 -10  -3   78.96    5.36
   0 -10  -4   60.22    4.27
   0 -10  -4   58.03    5.48
   0 -10  -4   48.55    6.78
   0 -10  -4   52.88    4.75
   0 -10  -5    8.23    2.48
   0 -10  -5    6.03    3.39
   0 -10  -5    5.56    5.31
   0 -10  -5    8.80    3.40
   0 -10  -6 3146.76  145.49
   0 -10  -6 3242.94  146.35
   0 -10  -6 2924.90  146.03
   0 -10  -6 3284.51  148.08
   0 -10  -7  237.64   12.61
   0 -10  -7  243.17   13.22
   0 -10  -7  211.62   13.36
   0 -10  -7  250.49   15.01
   0 -10  -8  388.53   19.50
   0 -10  -8  401.59   21.24
   0 -10  -8  334.92   19.81
   0 -10  -9    2.57    4.10
   0 -10  -9    3.22    4.15
   0 -10 -10 1539.20   72.46
   0 -10 -10 1493.93   73.39
   0 -10 -11   73.62    6.12
   0 -10 -11   67.95    6.65
   0 -10 -12  180.54   11.46
   0 -10 -12  191.50   11.73
   0 -10 -13  247.82   14.48
   0 -10 -14  818.81   41.02
   0 -10 -15   28.26    4.88
   0 -10 -16  255.07   15.56
   0 -10 -17   73.46    7.33
   0 -10 -17   71.84    7.75
   0 -10 -18  280.04   17.52
   0 -10 -18  319.44   19.05
   0 -10 -18  287.84   16.50
   0 -10 -18  306.68   17.35
   0 -10 -19  164.44   11.59
   0 -10 -19  181.95   11.64
   0 -10 -19  181.02   13.48
   0 -10 -19  151.59   10.37
   0 -10 -19  144.07    9.22
   0 -10 -20  282.71   16.70
   0 -10 -20  269.92   16.02
   0 -10 -20  262.34   15.25
   0 -10 -20  274.19   17.85
   0 -10 -20  253.07   14.02
   0 -10 -21  119.32    9.76
   0 -10 -21  123.00    9.89
   0 -10 -21  120.98   12.14
   0 -10 -21  115.11    8.78
   0 -10 -21  111.35    7.42
   0 -10 -22  176.31   12.49
   0 -10 -22  178.71   11.51
   0 -10 -22  202.86   14.80
   0 -10 -22  194.78   12.59
   0 -10 -22  170.77   10.16
   0 -10 -23  234.50   14.78
   0 -10 -23  228.95   13.64
   0 -10 -23  255.31   16.85
   0 -10 -23  248.91   14.56
   0 -10 -23  205.75   12.11
   0 -10 -24   18.38    6.61
   0 -10 -24   13.57    4.72
   0 -10 -24    3.42    8.80
   0 -10 -24   11.75    3.08
   0 -10 -25  133.21    9.67
   0 -10 -25  108.50   11.82
   0 -10 -25  112.62    8.34
   0 -10 -25   97.07    6.63
   0 -10 -26   49.46    6.91
   0 -10 -26   28.32    5.40
   0 -10 -26   27.46    9.46
   0 -10 -26   37.11    3.70
   0 -10 -27   74.76    7.16
   0 -10 -27   78.22    7.75
   0 -10 -27   86.07   10.20
   0 -10 -28   43.06    5.83
   0 -10 -28   43.27    8.76
   0 -10 -28   30.36    6.12
   0 -10 -29   90.66    7.56
   0 -10 -29   93.30    7.72
   0 -10 -29   95.11   10.07
   0 -10 -30  234.77   13.43
   0 -10 -30  233.62   13.45
   0 -10 -30  259.46   15.39
   0 -10 -31  134.83    8.59
   0 -10 -31  143.36   10.40
   0 -10 -31  122.00    8.34
   0 -10 -32  132.32    8.19
   0 -10 -32  147.15    9.82
   0 -10 -32  125.08    7.85
   0 -10 -33    6.73    3.32
   0 -10 -33    8.63    4.79
   0 -10 -33    9.82    2.51
   0 -10 -33   10.06    5.48
   0 -10 -34  163.23    8.47
   0 -10 -34  135.70    9.16
   0 -10 -34  156.14    9.66
   0 -10 -35    3.08    2.05
   0 -10 -35    2.72    2.64
   0 -10 -35    4.18    3.59
   0 -10 -36    0.67    1.92
   0 -10 -36   -1.43    2.35
   0  11 -39   25.79    2.87
   0  11 -38   52.00    3.79
   0  11 -38   80.53    5.12
   0  11 -37   -0.04    2.68
   0  11 -37   -2.74    3.96
   0  11 -36   12.75    3.67
   0  11 -36   14.72    4.88
   0  11 -35  217.99   13.48
   0  11 -35  287.30   14.69
   0  11 -34   13.34    4.91
   0  11 -34    4.52    6.46
   0  11 -34    8.39    2.51
   0  11 -33  343.99   20.40
   0  11 -33  379.15   18.63
   0  11 -33  395.21   21.47
   0  11 -32   -5.01    6.43
   0  11 -32    2.84    7.82
   0  11 -32    3.28    3.16
   0  11 -31  221.96   18.10
   0  11 -31  215.95   15.14
   0  11 -31  242.98   12.99
   0  11 -31  261.91   16.70
   0  11 -30   25.50    8.87
   0  11 -30    4.21    7.01
   0  11 -30   27.92    4.35
   0  11 -30    1.03    9.15
   0  11 -29   37.85   10.00
   0  11 -29   40.43    7.27
   0  11 -29   13.39    7.51
   0  11 -29   22.52    9.38
   0  11 -29   52.16    5.24
   0  11 -28   94.78   12.85
   0  11 -28   94.02   10.07
   0  11 -28   71.91    9.69
   0  11 -28  105.53    7.49
   0  11 -28   88.53   11.57
   0  11 -27   46.32   10.73
   0  11 -27   52.15    8.00
   0 -11  27   27.34    5.61
   0  11 -27   27.35    8.07
   0  11 -27   23.88    9.47
   0  11 -26   24.50   10.41
   0  11 -26   46.59    8.18
   0  11 -26   30.38    7.71
   0 -11  26   23.25    5.78
   0  11 -26   32.06    9.92
   0  11 -25   66.75   12.48
   0 -11  25   72.25   12.07
   0  11 -25   80.04    9.81
   0 -11  25   80.68    7.93
   0  11 -25   73.88    9.24
   0  11 -25   74.54   10.87
   0  11 -24   28.34   11.09
   0 -11  24   25.70    9.60
   0  11 -24   45.49    8.39
   0 -11  24   44.60    6.68
   0  11 -24   46.48    7.86
   0  11 -24   45.63    9.43
   0  11 -23   19.06   10.70
   0 -11  23   17.94   10.30
   0 -11  23   29.20    6.37
   0  11 -23   23.13    7.36
   0  11 -23   20.52    8.97
   0 -11  22   -0.26    9.13
   0  11 -22    9.05    9.86
   0 -11  22   -0.79    5.84
   0  11 -22    8.07    6.54
   0  11 -22    7.77    8.54
   0  11 -21  702.78   37.64
   0 -11  21  598.03   36.62
   0 -11  21  643.70   31.89
   0 -11  21  644.98   32.26
   0  11 -21  535.54   31.70
   0  11 -21  612.51   33.05
   0 -11  20   36.80   10.59
   0  11 -20   52.51   11.02
   0 -11  20   58.48    7.19
   0 -11  20   49.81    7.56
   0  11 -20   52.39    7.14
   0  11 -20   56.97    8.95
   0 -11  19  105.85   13.45
   0  11 -19  125.70   13.77
   0 -11  19  128.90    9.68
   0 -11  19  104.42    9.79
   0  11 -19  118.84   10.91
   0 -11  18   10.80    9.04
   0  11 -18   28.52    9.26
   0 -11  18   24.95    5.81
   0 -11  18   18.75    6.03
   0  11 -18   22.55    7.34
   0 -11  17  941.18   54.52
   0  11 -17 1080.21   54.73
   0 -11  17 1034.09   50.42
   0 -11  17 1162.81   51.16
   0  11 -17  926.82   50.79
   0  11 -16  496.04   26.97
   0 -11  16  443.04   26.99
   0  11 -15   40.56    9.20
   0 -11  15   23.13    6.05
   0 -11  15   32.83    9.08
   0 -11  14   18.38    5.81
   0 -11  14   21.99    8.07
   0 -11  13  168.81   13.11
   0 -11  13  196.53   15.25
   0 -11  12  284.30   18.84
   0 -11  12  323.45   20.54
   0 -11  11   17.78    6.48
   0 -11  11   19.18    7.48
   0 -11  10  721.73   38.62
   0 -11  10  735.67   39.19
   0 -11   9  485.23   27.96
   0 -11   9  505.40   28.31
   0 -11   8   36.90    7.78
   0 -11   8   40.38    7.68
   0 -11   7  351.23   21.53
   0 -11   7  351.79   17.02
   0 -11   7  346.24   21.22
   0 -11   6 2263.83   99.16
   0 -11   6 2015.40   93.92
   0 -11   6 2118.47   98.32
   0 -11   5  228.25   15.92
   0 -11   5  225.00   14.98
   0 -11   4  110.53   10.53
   0 -11   4  112.65    9.74
   0 -11   3 1007.18   53.64
   0 -11   3 1084.54   50.82
   0 -11   2  262.27   13.36
   0 -11   2  211.71   16.34
   0 -11   1  611.35   35.35
   0 -11   1  688.21   32.46
   0 -11   0  607.51   33.46
   0 -11   0  654.16   30.45
   0 -11   0  578.48   32.08
   0 -11  -1  876.23   40.81
   0 -11  -1  801.70   42.28
   0 -11  -2  645.94   31.22
   0 -11  -2  633.13   32.63
   0 -11  -3  153.47    8.99
   0 -11  -3  141.59   11.79
   0 -11  -3  160.67   10.23
   0 -11  -4   11.83    3.44
   0 -11  -4   11.00    5.61
   0 -11  -4   23.20    4.33
   0 -11  -5 1812.31   91.26
   0 -11  -5 1874.70   93.60
   0 -11  -5 1996.04   90.80
   0 -11  -5 2059.83   92.13
   0 -11  -6  569.81   30.77
   0 -11  -6  618.48   33.08
   0 -11  -6  640.88   30.25
   0 -11  -6  654.56   31.36
   0 -11  -7  584.31   30.12
   0 -11  -7  562.68   27.38
   0 -11  -7  607.12   28.40
   0 -11  -8  293.10   17.06
   0 -11  -8  243.49   15.41
   0 -11  -8  300.24   15.43
   0 -11  -8  277.30   14.68
   0 -11  -9  200.80   12.77
   0 -11  -9  168.78   11.63
   0 -11  -9  192.53   10.81
   0 -11 -10  258.54   15.63
   0 -11 -10  252.30   13.97
   0 -11 -11  170.39   11.59
   0 -11 -12  273.59   16.02
   0 -11 -13  220.24   14.48
   0 -11 -14    5.88    3.77
   0 -11 -14   14.40    6.86
   0 -11 -15  358.45   21.31
   0 -11 -15  444.17   22.86
   0 -11 -16 1349.03   65.72
   0 -11 -17  489.87   27.60
   0 -11 -17  547.10   27.14
   0 -11 -18   -0.58    4.16
   0 -11 -18    3.93    5.35
   0 -11 -18    1.38    4.08
   0 -11 -19    0.24    4.47
   0 -11 -19   13.74    5.75
   0 -11 -19    1.74    4.09
   0 -11 -19    0.71    3.34
   0 -11 -20  460.35   25.46
   0 -11 -20  473.98   24.67
   0 -11 -20  498.08   26.72
   0 -11 -20  473.00   24.53
   0 -11 -20  444.93   23.19
   0 -11 -21  326.22   19.30
   0 -11 -21  307.32   16.97
   0 -11 -21  281.44   16.53
   0 -11 -21  276.55   15.20
   0 -11 -22   66.28   10.34
   0 -11 -22   48.38    6.04
   0 -11 -22   57.84    7.11
   0 -11 -22   45.75    4.60
   0 -11 -23   75.07    7.68
   0 -11 -23   82.61   10.65
   0 -11 -23   66.20    6.73
   0 -11 -23   65.42    5.29
   0 -11 -24   68.02    6.89
   0 -11 -24   56.86   10.09
   0 -11 -24   67.54    7.24
   0 -11 -24   54.91    6.33
   0 -11 -24   54.81    4.72
   0 -11 -25   33.52    5.74
   0 -11 -25   30.36    6.04
   0 -11 -25   26.50    9.22
   0 -11 -25   12.19    4.83
   0 -11 -25   19.73    3.22
   0 -11 -26   24.25    5.35
   0 -11 -26   22.58    5.51
   0 -11 -26   28.54    8.39
   0 -11 -26    8.25    4.61
   0 -11 -27   38.14    5.54
   0 -11 -27   31.50    5.73
   0 -11 -27   45.75    8.96
   0 -11 -28  268.61   14.90
   0 -11 -28  253.92   14.71
   0 -11 -28  287.07   17.36
   0 -11 -29    1.12    4.27
   0 -11 -29    5.78    4.23
   0 -11 -29    9.03    7.44
   0 -11 -30  137.57    8.75
   0 -11 -30  125.68    8.28
   0 -11 -31    4.08    3.69
   0 -11 -31    0.07    3.07
   0 -11 -31    5.11    5.91
   0 -11 -32   55.14    4.99
   0 -11 -32   61.38    6.62
   0 -11 -32   71.68    7.20
   0 -11 -33   13.61    3.05
   0 -11 -33   15.29    4.45
   0 -11 -33   17.07    5.15
   0 -11 -34   26.65    2.81
   0 -11 -34   21.03    3.85
   0 -11 -34   27.63    4.53
   0 -11 -35   -1.87    2.18
   0 -11 -35   -0.12    2.92
   0  12 -39   -1.12    1.86
   0  12 -38   -2.26    2.85
   0  12 -37    3.61    2.14
   0  12 -37    5.73    3.59
   0  12 -36   20.76    3.42
   0  12 -36   30.62    5.06
   0  12 -35   40.23    4.91
   0  12 -35   53.60    6.50
   0  12 -34  144.34    9.71
   0  12 -34  173.93   11.08
   0  12 -34  146.78    8.23
   0  12 -33  116.03    9.13
   0  12 -33  128.95   10.79
   0  12 -33  133.35    7.71
   0  12 -32   14.13    5.90
   0  12 -32   25.65    3.87
   0  12 -32   18.22    7.85
   0  12 -31   -7.27    6.41
   0  12 -31   -2.06    8.13
   0  12 -31    1.67    3.66
   0  12 -30   40.26    9.64
   0  12 -30   38.11    7.44
   0  12 -30   49.62    5.37
   0  12 -30   49.93    9.49
   0  12 -29   21.61    8.66
   0  12 -29    7.69    5.73
   0 -12  29    9.67    4.47
   0  12 -29    3.04    6.34
   0  12 -29   11.54    8.69
   0  12 -29   21.88    4.68
   0  12 -28  414.89   28.90
   0  12 -28  467.56   27.06
   0  12 -28  399.81   24.98
   0 -12  28  443.40   23.79
   0  12 -28  486.06   26.70
   0  12 -28  486.88   23.57
   0  12 -27   10.19    9.08
   0  12 -27    8.95    6.66
   0  12 -27   -3.14    6.91
   0 -12  27    5.73    5.03
   0  12 -27    6.59    8.96
   0  12 -26  166.70   16.63
   0  12 -26  171.66   14.08
   0  12 -26  141.60   12.29
   0 -12  26  173.07   11.61
   0  12 -26  166.09   14.44
   0  12 -25   81.15   13.13
   0  12 -25   94.50   10.90
   0  12 -25   70.81    9.29
   0 -12  25  103.72    8.98
   0  12 -25   86.19   11.64
   0 -12  24  304.86   23.44
   0  12 -24  306.18   23.59
   0 -12  24  355.51   18.66
   0  12 -24  277.26   18.66
   0  12 -24  313.61   20.32
   0 -12  23   17.67    9.99
   0  12 -23   17.84   10.29
   0 -12  23   11.46    6.34
   0  12 -23   12.69    6.65
   0  12 -23   19.46    8.84
   0 -12  22  987.36   55.75
   0  12 -22 1078.41   55.88
   0  12 -22  884.08   50.13
   0 -12  22 1171.49   51.01
   0  12 -22 1021.18   51.59
   0 -12  21   10.90    9.74
   0  12 -21    0.24    9.85
   0 -12  21    1.24    6.18
   0  12 -21   10.16    6.00
   0 -12  21   17.68    6.74
   0  12 -21    5.24    7.61
   0  12 -20  920.05   48.48
   0 -12  20  778.52   47.84
   0 -12  20  919.37   43.87
   0 -12  20  864.12   43.37
   0  12 -20  824.75   44.03
   0 -12  19   -1.53    9.59
   0  12 -19   12.30    9.28
   0 -12  19   -2.64    6.07
   0 -12  19    8.01    6.03
   0  12 -19    5.29    6.79
   0 -12  18   93.43   13.49
   0  12 -18  136.88   13.77
   0 -12  18  125.16    9.98
   0 -12  18  106.81    9.43
   0  12 -18  105.70   10.42
   0 -12  17  140.47   15.22
   0  12 -17  166.63   14.89
   0 -12  17  175.76   11.72
   0 -12  17  164.44   11.36
   0  12 -17  141.68   11.48
   0 -12  16    8.72    8.53
   0 -12  16    9.89    5.25
   0 -12  16   11.86    5.55
   0  12 -16    8.02    8.32
   0 -12  16    4.96    5.17
   0 -12  15   13.68    8.86
   0 -12  15   19.89    5.35
   0 -12  15   20.03    5.74
   0  12 -15   16.46    8.23
   0 -12  15   11.36    5.82
   0 -12  14   -4.23    7.93
   0 -12  14    1.09    5.42
   0 -12  13    9.71    7.82
   0 -12  13    2.55    6.01
   0 -12  12    8.12    7.60
   0 -12  12    4.52    5.86
   0 -12  11  206.42   16.11
   0 -12  11  200.10   15.07
   0 -12  10  402.06   24.50
   0 -12  10  388.30   23.84
   0 -12   9    5.72    6.70
   0 -12   9    1.97    6.26
   0 -12   8  325.03   20.79
   0 -12   8  324.88   15.75
   0 -12   8  306.88   20.47
   0 -12   7  886.74   46.05
   0 -12   7  879.83   46.32
   0 -12   6    4.85    6.58
   0 -12   6   13.30    7.10
   0 -12   5  136.48   11.92
   0 -12   5  146.92   12.81
   0 -12   4  188.67   14.61
   0 -12   3  580.95   28.22
   0 -12   3  537.28   31.45
   0 -12   2  943.78   51.12
   0 -12   2 1018.46   47.86
   0 -12   1    8.96    5.31
   0 -12   1    5.72    2.75
   0 -12   1   11.14    6.53
   0 -12   0  868.64   46.89
   0 -12   0  983.35   45.06
   0 -12   0  910.99   48.51
   0 -12  -1  476.60   26.35
   0 -12  -1  503.07   24.57
   0 -12  -2 1690.47   80.77
   0 -12  -2 1674.48   79.15
   0 -12  -3   64.98    6.68
   0 -12  -3   67.13    5.40
   0 -12  -3   52.98    8.80
   0 -12  -4  901.21   41.38
   0 -12  -4  861.67   43.15
   0 -12  -4  769.77   39.92
   0 -12  -5  134.71    8.79
   0 -12  -5  105.89    7.79
   0 -12  -5  115.47   10.69
   0 -12  -6 1037.61   46.68
   0 -12  -6 1002.14   48.60
   0 -12  -7  437.66   21.77
   0 -12  -7  422.22   20.57
   0 -12  -7  435.04   23.83
   0 -12  -8    5.20    2.65
   0 -12  -8    3.38    3.34
   0 -12  -8    0.08    3.91
   0 -12  -8    2.52    4.75
   0 -12  -9   76.30    5.76
   0 -12  -9   87.89    8.12
   0 -12  -9   68.25    6.81
   0 -12 -10  421.23   21.56
   0 -12 -10  418.04   23.51
   0 -12 -11  340.36   17.94
   0 -12 -11  330.05   19.45
   0 -12 -12  619.24   32.66
   0 -12 -12  719.12   34.23
   0 -12 -13  167.85   11.11
   0 -12 -13  189.61   10.91
   0 -12 -13  205.10   13.31
   0 -12 -14   23.46    4.49
   0 -12 -14   19.42    4.19
   0 -12 -14   27.95    7.35
   0 -12 -15  483.90   25.37
   0 -12 -15  534.43   27.71
   0 -12 -16  178.12   11.48
   0 -12 -16  217.56   14.45
   0 -12 -17  515.58   26.37
   0 -12 -18   39.86    5.90
   0 -12 -18   40.75    5.59
   0 -12 -19  584.39   28.98
   0 -12 -19  575.94   29.03
   0 -12 -19  586.39   29.30
   0 -12 -19  540.44   27.97
   0 -12 -20    7.85    5.05
   0 -12 -20   12.84    5.37
   0 -12 -20    6.08    4.46
   0 -12 -20    5.27    3.27
   0 -12 -21   11.46    5.01
   0 -12 -21   12.46    8.34
   0 -12 -21   17.29    5.49
   0 -12 -21    8.30    4.63
   0 -12 -21    5.55    3.22
   0 -12 -22   84.98    7.25
   0 -12 -22   84.97    7.46
   0 -12 -22   76.23    7.12
   0 -12 -22   81.45   10.82
   0 -12 -22   68.78    5.64
   0 -12 -23    8.99    4.95
   0 -12 -23    9.22    8.61
   0 -12 -23   15.99    5.35
   0 -12 -23    3.69    4.66
   0 -12 -23    2.33    3.00
   0 -12 -24   18.56    5.19
   0 -12 -24   20.62    9.03
   0 -12 -24   11.18    4.71
   0 -12 -24   22.99    5.28
   0 -12 -24   14.33    3.19
   0 -12 -25   10.06    4.68
   0 -12 -25    5.38    8.43
   0 -12 -25    4.56    4.63
   0 -12 -25   -4.19    4.55
   0 -12 -25    3.70    2.65
   0 -12 -26  319.98   16.91
   0 -12 -26  301.50   16.87
   0 -12 -26  287.34   16.46
   0 -12 -26  347.63   19.60
   0 -12 -27  203.96   12.08
   0 -12 -27  193.87   11.65
   0 -12 -27  227.31   14.83
   0 -12 -28   63.25    6.02
   0 -12 -28   73.68    9.30
   0 -12 -28   52.39    5.39
   0 -12 -29  180.82   10.18
   0 -12 -29  202.62   12.70
   0 -12 -30   93.83    6.71
   0 -12 -30   89.57    9.06
   0 -12 -31   22.15    3.84
   0 -12 -31   33.76    6.13
   0 -12 -31   30.36    6.31
   0 -12 -32  159.72    8.81
   0 -12 -32  159.60   10.13
   0 -12 -32  160.73   10.28
   0 -12 -33   64.10    4.28
   0 -12 -33   59.86    5.52
   0 -12 -33   64.27    5.96
   0 -12 -34   59.12    3.52
   0 -12 -34   53.72    4.53
   0 -12 -35   47.22    3.34
   0 -12 -35   47.93    3.51
   0  13 -39   13.06    1.72
   0  13 -38   12.97    2.65
   0  13 -37   19.51    3.61
   0  13 -36   53.25    5.44
   0  13 -35   12.60    3.26
   0  13 -35   16.25    5.12
   0  13 -35   16.84    2.18
   0  13 -34  302.44   14.83
   0  13 -34  351.48   17.09
   0  13 -33    2.65    4.26
   0  13 -33   10.75    6.24
   0  13 -33    4.38    3.13
   0  13 -32   91.41    8.05
   0  13 -32  115.57    7.31
   0  13 -32   95.01   10.22
   0  13 -31  202.25   13.22
   0  13 -31  230.73   12.37
   0  13 -31  223.22   15.23
   0  13 -30   65.23    8.28
   0 -13  30   79.64    6.96
   0  13 -30   94.85   10.65
   0  13 -30  109.12    7.23
   0  13 -29  595.95   36.73
   0  13 -29  673.68   35.35
   0  13 -29  563.65   32.62
   0 -13  29  599.93   31.88
   0  13 -29  723.33   34.44
   0  13 -29  691.96   31.89
   0  13 -28   37.81    9.86
   0  13 -28   33.70    7.72
   0  13 -28   24.12    6.63
   0 -13  28   42.09    6.08
   0  13 -28   34.72    9.33
   0  13 -27  487.77   31.64
   0  13 -27  525.49   30.07
   0 -13  27  552.80   26.90
   0  13 -27  438.22   26.98
   0  13 -27  540.22   28.98
   0  13 -26   41.26   10.65
   0  13 -26   49.73    8.58
   0 -13  26   47.01    6.97
   0  13 -26   28.54    7.02
   0  13 -26   47.30    9.59
   0 -13  25  304.05   23.17
   0  13 -25  300.46   23.26
   0  13 -25  330.38   21.38
   0 -13  25  342.28   18.50
   0  13 -25  269.33   18.12
   0  13 -25  322.49   20.31
   0  13 -24  225.15   20.01
   0 -13  24  245.31   20.70
   0  13 -24  213.15   15.16
   0 -13  24  291.01   16.01
   0  13 -24  240.13   17.21
   0 -13  23  403.97   28.57
   0  13 -23  449.82   28.72
   0  13 -23  341.46   22.67
   0 -13  23  499.20   23.78
   0  13 -23  430.73   24.65
   0 -13  22   15.69   10.53
   0  13 -22    6.34   10.15
   0 -13  22    4.58    6.62
   0 -13  22   12.00    7.55
   0  13 -22   18.03    8.36
   0 -13  21  204.45   19.82
   0  13 -21  220.42   19.51
   0 -13  21  252.48   15.53
   0 -13  21  246.31   15.49
   0  13 -21  212.66   15.96
   0 -13  20   52.01   11.96
   0  13 -20   53.45   11.69
   0 -13  20   65.04    8.30
   0 -13  20   58.08    8.10
   0  13 -20   48.76    8.96
   0 -13  19   14.79    9.97
   0  13 -19   18.99    9.67
   0 -13  19    9.90    6.36
   0 -13  19   17.56    6.90
   0  13 -19   11.90    7.12
   0 -13  18   -0.53    9.28
   0  13 -18    2.72    8.83
   0 -13  18    8.10    6.13
   0 -13  18    3.95    6.10
   0  13 -18    4.53    6.48
   0 -13  17   22.98   10.01
   0  13 -17   21.55    9.22
   0 -13  17   20.13    6.23
   0 -13  17   21.45    6.51
   0  13 -17   23.99    6.55
   0 -13  16  467.79   30.11
   0  13 -16  513.00   29.41
   0 -13  16  393.07   26.39
   0 -13  16  544.83   25.85
   0 -13  16  504.86   25.40
   0  13 -16  420.97   24.93
   0 -13  15   50.75   10.67
   0 -13  15   74.23    7.68
   0 -13  15   62.85    7.10
   0  13 -15   64.78   10.54
   0 -13  15   45.42    8.08
   0 -13  14    0.23    8.24
   0 -13  14    0.75    5.19
   0 -13  14    0.51    4.96
   0 -13  14    5.47    5.85
   0  13 -14    3.05    7.61
   0 -13  13  165.97   14.81
   0 -13  13  160.81   11.02
   0 -13  13  133.91   12.67
   0 -13  12  157.27   14.45
   0 -13  12  146.46   13.01
   0 -13  11  204.64   16.36
   0 -13  11  186.60   14.90
   0 -13  10  624.82   33.71
   0 -13  10  574.48   28.10
   0 -13  10  590.37   33.12
   0 -13   9    2.02    7.17
   0 -13   9    3.59    6.55
   0 -13   9    1.86    1.35
   0 -13   8   57.56    9.49
   0 -13   8   61.59    9.35
   0 -13   7   15.74    7.47
   0 -13   7   15.33    7.24
   0 -13   6   14.52    7.20
   0 -13   6   21.67    7.78
   0 -13   5  836.64   44.03
   0 -13   5  850.24   44.98
   0 -13   4   79.31    6.21
   0 -13   4   86.56   10.35
   0 -13   3  842.78   40.46
   0 -13   3  802.94   44.20
   0 -13   2   65.09    9.69
   0 -13   2   60.41    5.21
   0 -13   1 1548.45   80.03
   0 -13   1 1690.93   77.88
   0 -13   1 1665.45   81.83
   0 -13   0   58.00    7.65
   0 -13   0   66.12    5.19
   0 -13  -1  350.82   20.50
   0 -13  -1  364.03   18.52
   0 -13  -2   15.86    5.18
   0 -13  -2   21.47    3.51
   0 -13  -3  170.29   10.92
   0 -13  -3  152.40   12.53
   0 -13  -3  138.11    8.99
   0 -13  -4   84.69    7.35
   0 -13  -4   71.43    5.99
   0 -13  -4   70.03    9.18
   0 -13  -5  356.72   22.82
   0 -13  -5  352.71   19.73
   0 -13  -6  409.59   20.57
   0 -13  -6  385.31   22.66
   0 -13  -6  340.41   19.47
   0 -13  -7   10.84    3.82
   0 -13  -7    8.22    5.30
   0 -13  -7    7.87    3.63
   0 -13  -8   49.32    5.37
   0 -13  -8   38.28    5.13
   0 -13  -8   50.03    7.03
   0 -13  -9  486.94   24.94
   0 -13  -9  532.26   28.00
   0 -13 -10   45.53    4.79
   0 -13 -10   54.42    6.94
   0 -13 -11   76.21    6.18
   0 -13 -11   88.65    8.77
   0 -13 -11   72.36    8.05
   0 -13 -12  359.54   18.57
   0 -13 -12  338.71   18.78
   0 -13 -12  380.80   20.71
   0 -13 -13   17.80    3.78
   0 -13 -13   19.48    4.20
   0 -13 -13   23.91    3.21
   0 -13 -13   15.12    6.95
   0 -13 -14   36.59    4.96
   0 -13 -14   28.64    3.56
   0 -13 -15   58.97    6.08
   0 -13 -15   60.47    9.02
   0 -13 -16  224.53   13.54
   0 -13 -16  260.21   16.50
   0 -13 -17    1.74    4.87
   0 -13 -17    6.42    8.27
   0 -13 -18   38.11    5.69
   0 -13 -19  138.30    9.72
   0 -13 -19  138.27    9.83
   0 -13 -20    6.72    4.74
   0 -13 -20    3.62    4.43
   0 -13 -20    4.54    3.28
   0 -13 -21  173.61   10.75
   0 -13 -21  162.73   10.92
   0 -13 -21  154.02    9.46
   0 -13 -22  313.22   16.70
   0 -13 -22  305.08   16.95
   0 -13 -22  284.29   15.47
   0 -13 -23  182.05   10.88
   0 -13 -23  182.75   13.96
   0 -13 -23  157.34   10.80
   0 -13 -23  154.23    9.29
   0 -13 -24    4.83    4.65
   0 -13 -24   -1.28    8.54
   0 -13 -24   -2.28    4.52
   0 -13 -24    2.98    2.77
   0 -13 -25   31.38    5.16
   0 -13 -25   19.81    4.90
   0 -13 -25   27.44    9.00
   0 -13 -25   23.80    3.18
   0 -13 -26   36.23    5.38
   0 -13 -26   48.46    9.12
   0 -13 -26   36.29    5.14
   0 -13 -27  333.38   18.02
   0 -13 -27  364.04   20.48
   0 -13 -28  197.41   11.80
   0 -13 -28  236.07   14.33
   0 -13 -29   49.40    5.00
   0 -13 -29   50.45    7.63
   0 -13 -30   20.18    3.68
   0 -13 -30   28.37    6.04
   0 -13 -31   58.83    4.54
   0 -13 -31   64.97    6.49
   0 -13 -32    5.79    2.28
   0 -13 -32    1.10    4.05
   0 -13 -33   47.76    3.06
   0 -13 -33   49.21    4.61
   0 -13 -34   30.81    3.16
   0 -13 -34   29.17    2.84
   0 -13 -34   31.40    3.20
   0  14 -38   64.67    4.18
   0  14 -37    0.70    2.77
   0  14 -36    1.40    3.46
   0  14 -35  145.48    8.84
   0  14 -35  125.45    6.89
   0  14 -34   89.00    5.89
   0  14 -34  107.07    8.13
   0  14 -33   88.24    6.18
   0  14 -33   98.24    8.51
   0  14 -32  168.02    9.53
   0  14 -32  191.97   11.75
   0  14 -31    5.28    4.43
   0  14 -31   13.64    4.23
   0  14 -31    3.42    7.15
   0  14 -30  397.04   22.45
   0 -14  30  384.24   22.10
   0  14 -30  455.69   24.46
   0  14 -29    6.55    7.73
   0 -14  29    5.79    4.85
   0  14 -29   19.85    5.09
   0  14 -29   16.88    4.75
   0  14 -29   -1.85    8.30
   0  14 -28   46.52    9.73
   0  14 -28   31.65    7.49
   0  14 -28   35.67    6.08
   0 -14  28   41.14    6.25
   0  14 -28   38.72    9.07
   0  14 -27   86.94   12.18
   0  14 -27   97.53   10.97
   0 -14  27   95.02    8.40
   0  14 -27   61.46    7.86
   0  14 -27   84.24   10.68
   0  14 -26   25.47    9.78
   0  14 -26   33.52    8.22
   0 -14  26   24.31    6.35
   0  14 -26   16.24    8.61
   0 -14  25  123.42   15.33
   0  14 -25  124.69   15.29
   0  14 -25  159.16   14.06
   0 -14  25  165.65   11.66
   0  14 -25  153.41   13.25
   0  14 -24   90.24   13.44
   0 -14  24   88.99   13.67
   0 -14  24  110.25    9.74
   0  14 -24   97.61   11.35
   0  14 -23  323.80   23.95
   0 -14  23  357.30   19.37
   0  14 -23  303.25   19.94
   0  14 -22    6.14    9.88
   0 -14  22   -4.05   10.48
   0 -14  22   -3.51    6.79
   0 -14  22    2.02    7.51
   0  14 -22   -1.46    7.98
   0 -14  21  167.80   18.10
   0  14 -21  178.70   17.83
   0 -14  21  217.28   14.01
   0 -14  21  190.23   13.85
   0  14 -21  172.63   14.24
   0 -14  20   52.64   12.20
   0  14 -20   60.87   12.04
   0 -14  20   59.57    8.87
   0 -14  20   55.53    8.30
   0  14 -20   47.97    8.66
   0  14 -19  210.96   18.50
   0 -14  19  192.21   19.11
   0 -14  19  235.88   14.80
   0 -14  19  231.89   14.77
   0  14 -19  185.98   14.44
   0 -14  18   20.76   10.66
   0  14 -18   35.69   10.44
   0 -14  18   44.30    7.48
   0 -14  18   32.45    7.57
   0  14 -18   23.60    6.93
   0 -14  17   84.46   13.46
   0  14 -17   90.10   12.42
   0 -14  17   81.57    9.04
   0 -14  17   93.48    9.12
   0  14 -17   64.14    8.19
   0 -14  16  153.75   16.35
   0 -14  16  133.60   12.36
   0  14 -16  154.77   14.94
   0 -14  16  153.50   11.48
   0 -14  16  185.47   11.98
   0  14 -16  117.81   10.33
   0 -14  15  186.13   17.66
   0  14 -15  190.53   16.02
   0 -14  15  158.06   14.14
   0 -14  15  208.08   12.86
   0 -14  15  210.45   13.02
   0  14 -15  149.51   11.46
   0 -14  14  356.07   25.55
   0 -14  14  370.37   20.77
   0 -14  14  315.79   22.93
   0  14 -14  365.09   24.14
   0 -14  13  311.68   23.83
   0 -14  13  338.53   19.35
   0 -14  13  391.50   20.05
   0 -14  13  321.80   22.26
   0 -14  12   52.67   10.51
   0 -14  12   50.52    6.45
   0 -14  12   57.19    7.01
   0 -14  12   53.12    9.16
   0 -14  11    4.74    8.23
   0 -14  11   13.90    4.75
   0 -14  11    5.65    6.64
   0 -14  10  121.90   12.75
   0 -14  10  120.47   13.14
   0 -14   9  122.43   12.22
   0 -14   9  103.76   12.39
   0 -14   8   18.19    7.97
   0 -14   8   25.08    8.11
   0 -14   7    2.53    7.19
   0 -14   7    8.49    7.35
   0 -14   6   22.69    8.16
   0 -14   6   20.76    7.54
   0 -14   5   29.61    4.23
   0 -14   5   32.41    8.68
   0 -14   4 1311.38   68.23
   0 -14   4 1355.57   64.19
   0 -14   3   22.69    7.97
   0 -14   3   12.38    3.39
   0 -14   2  804.49   38.15
   0 -14   2  851.32   42.94
   0 -14   1  323.69   16.52
   0 -14   1  308.07   20.74
   0 -14   1  290.09   19.14
   0 -14   0   37.29    4.09
   0 -14   0   39.15    6.62
   0 -14  -1   30.92    3.81
   0 -14  -1   23.14    5.61
   0 -14  -2  123.85    8.11
   0 -14  -2  142.25   10.46
   0 -14  -3  110.26   11.36
   0 -14  -3  105.27    7.47
   0 -14  -3  121.43    9.43
   0 -14  -4   94.96    7.09
   0 -14  -4  104.11   10.98
   0 -14  -4  112.06    8.79
   0 -14  -5  328.16   21.40
   0 -14  -5  316.24   17.95
   0 -14  -6   19.67    6.84
   0 -14  -6   19.32    4.15
   0 -14  -6   18.26    4.52
   0 -14  -7   21.21    4.25
   0 -14  -7   15.97    6.48
   0 -14  -7   12.32    4.31
   0 -14  -8  348.86   19.69
   0 -14  -8  359.72   17.53
   0 -14  -9   51.72    7.68
   0 -14  -9   52.60    7.39
   0 -14  -9   57.42    4.90
   0 -14 -10  128.27   10.98
   0 -14 -10  139.11   10.68
   0 -14 -10  129.42    8.10
   0 -14 -11   21.38    5.62
   0 -14 -11   19.86    3.89
   0 -14 -11   25.36    6.85
   0 -14 -11   22.37    3.45
   0 -14 -12   29.99    4.37
   0 -14 -12   33.14    7.48
   0 -14 -12   28.37    3.65
   0 -14 -13  137.35    8.96
   0 -14 -13  149.36   11.72
   0 -14 -13  130.44    8.11
   0 -14 -14   91.29    7.25
   0 -14 -14  104.41   10.22
   0 -14 -14   89.62    6.21
   0 -14 -15   48.46    5.67
   0 -14 -15   56.53    9.05
   0 -14 -16  205.89   12.57
   0 -14 -16  213.32   15.52
   0 -14 -17  337.57   18.81
   0 -14 -17  375.44   21.59
   0 -14 -18  165.72   10.93
   0 -14 -18  183.39   14.07
   0 -14 -19  246.86   14.27
   0 -14 -19  264.22   17.41
   0 -14 -19  234.57   14.54
   0 -14 -20  167.07   10.43
   0 -14 -20  162.22   10.66
   0 -14 -20  142.08    9.21
   0 -14 -21  250.74   13.79
   0 -14 -21  237.37   14.03
   0 -14 -21  219.05   12.64
   0 -14 -22  295.04   15.81
   0 -14 -22  291.62   16.09
   0 -14 -22  267.02   14.67
   0 -14 -23   75.42    6.72
   0 -14 -23   70.13    6.70
   0 -14 -23   62.22    5.06
   0 -14 -24  204.67   12.23
   0 -14 -24  183.79   10.69
   0 -14 -25   65.89    6.38
   0 -14 -25   64.40    6.34
   0 -14 -26    6.47    4.32
   0 -14 -26   20.68    8.10
   0 -14 -26   11.36    4.18
   0 -14 -27   30.95    4.68
   0 -14 -27   43.49    7.99
   0 -14 -28   57.56    5.40
   0 -14 -28   73.49    8.40
   0 -14 -29   20.19    3.47
   0 -14 -29   18.56    6.14
   0 -14 -30   -0.55    2.67
   0 -14 -30    1.51    5.05
   0 -14 -31    6.01    2.22
   0 -14 -31    8.31    4.38
   0 -14 -32   -0.55    3.46
   0 -14 -33   18.42    2.76
   0  15 -37   64.33    4.46
   0  15 -36    1.71    2.97
   0  15 -35   31.73    4.61
   0  15 -35   27.64    2.54
   0  15 -34   31.86    3.34
   0  15 -34   33.48    5.39
   0  15 -33  104.28    6.94
   0  15 -33  122.57    8.79
   0  15 -32   29.86    4.50
   0  15 -32   41.81    6.54
   0 -15  31   48.83    5.31
   0  15 -31   64.79    5.91
   0 -15  30    6.90    4.56
   0  15 -30   22.69    6.94
   0  15 -30   16.76    4.64
   0 -15  29   23.31    5.39
   0  15 -29   16.02    7.68
   0  15 -28  218.61   18.26
   0  15 -28  229.92   17.17
   0 -15  28  237.67   14.69
   0  15 -28  273.74   14.37
   0  15 -28  227.22   16.25
   0  15 -27  171.19   16.02
   0  15 -27  186.69   14.88
   0 -15  27  194.72   12.45
   0  15 -27  161.79   13.75
   0  15 -26  166.15   15.79
   0  15 -26  153.51   14.36
   0 -15  26  187.49   12.29
   0  15 -26  149.63   13.49
   0 -15  25    3.26    8.77
   0  15 -25    7.04    9.01
   0 -15  25    7.64    6.02
   0  15 -25    2.75    8.18
   0 -15  24    7.38    9.79
   0  15 -24   -0.26    9.53
   0 -15  24    9.33    6.49
   0  15 -24    1.68    7.51
   0 -15  23   75.98   13.56
   0  15 -23   75.55   12.82
   0 -15  23  102.70    9.66
   0  15 -23   92.75   10.32
   0  15 -22    6.66    9.95
   0 -15  22    7.73   10.87
   0 -15  22   16.55    7.35
   0 -15  22   23.98    8.47
   0  15 -22    6.58    7.60
   0 -15  21   21.82   11.45
   0  15 -21   28.91   11.04
   0 -15  21   26.39    7.65
   0 -15  21   32.58    8.63
   0  15 -21   17.13    7.76
   0 -15  20 1112.25   64.22
   0  15 -20 1173.45   63.19
   0 -15  20 1241.54   58.99
   0 -15  19   34.44   12.32
   0  15 -19   41.07   11.43
   0 -15  19   45.12    8.53
   0 -15  19   49.65    8.58
   0  15 -19   21.02    7.51
   0 -15  18  703.49   44.04
   0  15 -18  773.08   43.08
   0 -15  18  810.12   39.06
   0 -15  18  889.82   39.29
   0  15 -18  625.61   37.82
   0 -15  17  770.15   44.15
   0  15 -17  740.56   42.17
   0 -15  17  758.43   38.31
   0  15 -17  620.52   37.10
   0 -15  16  411.02   28.64
   0  15 -16  421.43   27.32
   0 -15  16  400.89   25.42
   0 -15  16  537.09   24.24
   0 -15  16  490.67   23.80
   0  15 -16  311.16   21.83
   0 -15  15  306.91   25.07
   0 -15  15  371.44   20.39
   0 -15  15  304.99   22.38
   0  15 -15  361.03   24.01
   0 -15  15  304.39   18.75
   0 -15  14  335.96   25.35
   0 -15  14  397.14   20.77
   0 -15  14  381.98   20.54
   0  15 -14  365.01   23.89
   0 -15  14  320.38   19.27
   0 -15  14  346.68   23.26
   0 -15  13  875.82   48.03
   0 -15  13  856.05   42.58
   0 -15  13  797.19   45.75
   0 -15  13  776.50   41.92
   0  15 -13  809.43   45.77
   0 -15  12   29.96   10.09
   0 -15  12   24.17    6.05
   0 -15  12   33.13    8.60
   0 -15  12   27.93    5.24
   0 -15  11   80.44   12.19
   0 -15  11   76.54    7.55
   0 -15  11   74.96    7.00
   0 -15  11   77.44   10.55
   0 -15  10  559.21   33.02
   0 -15  10  530.99   28.00
   0 -15  10  548.70   28.38
   0 -15  10  559.76   32.41
   0 -15   9  490.93   29.71
   0 -15   9  499.96   25.40
   0 -15   9  455.10   24.97
   0 -15   9  498.96   29.46
   0 -15   8   93.75   11.77
   0 -15   8  100.46   12.17
   0 -15   7   96.41   12.18
   0 -15   7  104.42   11.97
   0 -15   6  100.03    7.48
   0 -15   6   92.17   11.69
   0 -15   5    7.54    7.87
   0 -15   5    4.83    3.32
   0 -15   4   57.00   10.35
   0 -15   4   59.93    5.48
   0 -15   3  443.07   22.75
   0 -15   3  447.58   27.76
   0 -15   2  537.75   30.97
   0 -15   2  521.85   25.90
   0 -15   2  477.97   28.73
   0 -15   1   30.50    3.92
   0 -15   1   32.43    8.52
   0 -15   1   23.27    6.73
   0 -15   0  802.17   39.53
   0 -15   0  839.18   42.38
   0 -15  -1   24.27    3.88
   0 -15  -1   30.69    6.31
   0 -15  -2  105.37    7.29
   0 -15  -2  107.45    9.61
   0 -15  -3   33.67    8.30
   0 -15  -3   20.93    3.89
   0 -15  -3   23.51    5.68
   0 -15  -4  281.17   18.45
   0 -15  -4  306.79   16.41
   0 -15  -5  141.62   12.27
   0 -15  -5  149.93   10.15
   0 -15  -5  126.13    8.34
   0 -15  -6  113.56   11.18
   0 -15  -6   94.48    7.26
   0 -15  -6  107.17    8.58
   0 -15  -6  101.90    7.24
   0 -15  -7   20.36    4.10
   0 -15  -7   11.58    6.36
   0 -15  -7   19.96    4.87
   0 -15  -7   23.76    4.11
   0 -15  -8  281.47   16.41
   0 -15  -8  260.41   15.25
   0 -15  -8  269.05   18.43
   0 -15  -8  306.16   17.09
   0 -15  -8  284.14   15.14
   0 -15  -9  964.31   49.95
   0 -15  -9 1011.36   53.19
   0 -15  -9 1036.45   49.76
   0 -15 -10  178.96   10.18
   0 -15 -10  176.66   13.50
   0 -15 -10  162.30   10.32
   0 -15 -10  173.56   12.63
   0 -15 -10  176.58   10.22
   0 -15 -11  370.17   19.06
   0 -15 -11  345.05   18.99
   0 -15 -11  402.82   21.52
   0 -15 -11  372.47   18.96
   0 -15 -12   67.97    6.00
   0 -15 -12   64.16    8.97
   0 -15 -12   54.08    5.15
   0 -15 -13  356.42   18.96
   0 -15 -13  388.77   21.55
   0 -15 -13  349.55   18.37
   0 -15 -14    5.86    4.25
   0 -15 -14    3.03    8.13
   0 -15 -14    9.17    3.25
   0 -15 -15   14.63    4.58
   0 -15 -15   23.42    8.58
   0 -15 -15   16.41    3.28
   0 -15 -16   51.09    6.00
   0 -15 -16   55.87    9.37
   0 -15 -17   22.22    4.91
   0 -15 -17   25.59    8.33
   0 -15 -18   60.45    6.32
   0 -15 -18   57.58    6.61
   0 -15 -18   71.06    9.75
   0 -15 -19   72.35    6.75
   0 -15 -19   64.72    6.95
   0 -15 -19   83.98   10.72
   0 -15 -20    1.42    4.43
   0 -15 -20    9.02    8.66
   0 -15 -20   -1.86    4.89
   0 -15 -20   -1.29    3.57
   0 -15 -21   -1.52    4.61
   0 -15 -21   -5.47    8.86
   0 -15 -21    2.94    4.65
   0 -15 -21    0.91    3.48
   0 -15 -22   23.24    5.08
   0 -15 -22   25.89    5.20
   0 -15 -22   22.33    3.66
   0 -15 -23  295.81   15.13
   0 -15 -23  284.22   15.34
   0 -15 -23  248.03   13.82
   0 -15 -24   78.07    6.51
   0 -15 -24   70.35    6.54
   0 -15 -24   68.25    4.92
   0 -15 -25  288.25   15.35
   0 -15 -25  281.60   15.51
   0 -15 -26  661.62   31.78
   0 -15 -26  622.16   31.87
   0 -15 -26  683.64   33.30
   0 -15 -27   11.74    3.70
   0 -15 -27   13.25    6.81
   0 -15 -27    3.94    6.87
   0 -15 -28  247.58   13.18
   0 -15 -28  276.92   15.33
   0 -15 -28  254.10   14.90
   0 -15 -29   72.73    5.05
   0 -15 -29   89.41    7.45
   0 -15 -29   75.07    7.23
   0 -15 -30   25.94    2.70
   0 -15 -30   27.04    5.01
   0 -15 -30   26.43    4.98
   0 -15 -31   29.10    4.31
   0 -15 -31   33.30    4.42
   0 -15 -32    1.16    2.48
   0 -15 -32    0.80    2.78
   0  16 -37   -0.91    1.75
   0  16 -36   -3.48    2.55
   0  16 -35   -0.33    1.76
   0  16 -35   -0.52    3.19
   0  16 -34   12.52    4.13
   0  16 -34   15.17    2.73
   0  16 -33   40.03    5.68
   0  16 -33   45.00    4.20
   0  16 -32   23.34    4.01
   0  16 -32   23.37    5.55
   0 -16  31   58.59    6.25
   0  16 -31   85.07    6.55
   0 -16  30   10.51    4.59
   0  16 -30   24.49    6.43
   0  16 -30   24.91    4.83
   0 -16  29  211.20   13.65
   0  16 -29  242.02   13.45
   0  16 -29  239.33   14.93
   0 -16  28   74.76    8.09
   0  16 -28  105.16    7.96
   0  16 -28   84.67    9.29
   0  16 -27  562.60   35.56
   0  16 -27  626.97   35.32
   0 -16  27  639.75   32.12
   0  16 -27  630.02   32.88
   0  16 -26   34.75    9.70
   0  16 -26   46.81    8.94
   0 -16  26   56.00    7.54
   0  16 -26   31.18    8.18
   0 -16  25   39.77   11.12
   0  16 -25   46.72   10.14
   0 -16  25   53.83    7.82
   0  16 -25   22.86    8.09
   0 -16  24   70.15   12.74
   0  16 -24   76.89   12.22
   0  16 -24   66.15    9.50
   0  16 -23   71.42   12.08
   0 -16  23   67.06   12.76
   0 -16  23   75.01    8.99
   0  16 -23   48.58    8.87
   0  16 -22   14.20   10.13
   0 -16  22   16.64   10.91
   0 -16  22   15.68    8.71
   0 -16  22   18.49    7.27
   0  16 -22   14.22    7.16
   0 -16  21   25.42   11.59
   0  16 -21   30.09   11.11
   0 -16  21   46.20    8.25
   0 -16  21   44.60    9.13
   0  16 -21   17.37    7.17
   0 -16  20  116.46   15.63
   0  16 -20  118.07   14.48
   0 -16  20  152.14   11.81
   0 -16  20  142.44   11.99
   0 -16  19  286.49   23.28
   0  16 -19  281.16   21.37
   0 -16  19  299.08   17.84
   0 -16  19  362.84   18.39
   0 -16  19  254.20   16.73
   0  16 -19  201.07   15.99
   0 -16  18    7.84   10.74
   0  16 -18    6.27    9.89
   0 -16  18   -0.34    7.06
   0 -16  18    3.36    7.68
   0  16 -18   -9.38    6.43
   0 -16  17  291.14   22.94
   0  16 -17  291.12   21.12
   0 -16  17  334.20   17.67
   0 -16  17  293.28   17.57
   0 -16  16  371.34   27.93
   0 -16  16  401.11   22.79
   0  16 -16  376.51   26.06
   0 -16  16  350.17   20.84
   0 -16  15  295.38   24.41
   0 -16  15  347.58   19.57
   0 -16  15  379.07   19.78
   0 -16  15  285.59   17.77
   0 -16  15  294.76   21.64
   0  16 -15  331.23   22.94
   0 -16  14  905.54   51.25
   0 -16  14  920.59   45.67
   0  16 -14  871.47   48.96
   0 -16  14  822.83   44.67
   0 -16  14  878.54   48.93
   0 -16  13   -7.38   10.81
   0 -16  13    0.40    6.49
   0 -16  13    9.14    6.14
   0 -16  13    4.63    7.52
   0 -16  13    5.17    4.64
   0  16 -13    1.83    8.39
   0 -16  12  451.35   28.91
   0 -16  12  456.54   23.50
   0 -16  12  425.09   27.19
   0 -16  12  403.84   22.79
   0  16 -12  390.38   26.10
   0 -16  11   -6.37    9.54
   0 -16  11    4.79    5.58
   0 -16  11    8.36    7.75
   0 -16  11    9.46    4.80
   0 -16  10   27.97    9.88
   0 -16  10   25.88    5.96
   0 -16  10   25.40    6.10
   0 -16  10   25.76    5.57
   0 -16  10   23.83    9.33
   0 -16   9  118.62   13.69
   0 -16   9  122.93    9.43
   0 -16   9  106.17    9.04
   0 -16   9  116.13   13.45
   0 -16   8    1.30    8.50
   0 -16   8    1.51    4.80
   0 -16   8    8.42    8.50
   0 -16   8    7.85    4.89
   0 -16   8   11.50    5.17
   0 -16   7   80.51   11.57
   0 -16   7   89.47   11.84
   0 -16   7   71.03    7.63
   0 -16   7   68.82    7.00
   0 -16   7   88.78    7.53
   0 -16   7   89.65    8.43
   0 -16   6  478.09   28.48
   0 -16   6  464.48   23.26
   0 -16   6  436.81   23.54
   0 -16   6  426.59   23.16
   0 -16   6  408.95   23.59
   0 -16   5 1259.83   62.26
   0 -16   5 1326.92   66.94
   0 -16   5 1310.12   61.77
   0 -16   5 1289.93   61.80
   0 -16   5 1249.01   62.27
   0 -16   4   34.38    5.99
   0 -16   4   46.79   10.50
   0 -16   4   32.57    4.73
   0 -16   4   29.03    5.93
   0 -16   4   24.10    6.25
   0 -16   3 2002.95  100.54
   0 -16   3 2018.94   97.82
   0 -16   3 2176.50  102.55
   0 -16   3 2039.70   97.07
   0 -16   3 2125.22   97.39
   0 -16   3 2021.27   97.72
   0 -16   2  159.98    9.94
   0 -16   2  161.18   11.05
   0 -16   2  197.60   16.25
   0 -16   2  158.81   13.41
   0 -16   2  152.40   11.08
   0 -16   1  630.42   32.53
   0 -16   1  721.86   38.49
   0 -16   1  691.82   35.97
   0 -16   0   64.61    5.81
   0 -16   0   79.12    9.02
   0 -16  -1 1094.47   56.37
   0 -16  -1 1225.92   57.41
   0 -16  -1 1288.07   59.55
   0 -16  -1 1194.58   57.04
   0 -16  -2    8.79    7.88
   0 -16  -2    9.54    4.44
   0 -16  -2    4.97    3.46
   0 -16  -2    4.32    5.17
   0 -16  -2    5.14    4.37
   0 -16  -3  136.09    9.28
   0 -16  -3  125.29   12.80
   0 -16  -3  106.52    8.11
   0 -16  -3  153.82   10.90
   0 -16  -3  125.27    8.90
   0 -16  -4  150.07   10.20
   0 -16  -4  148.90   13.82
   0 -16  -4  171.65   11.75
   0 -16  -4  141.75    9.84
   0 -16  -5   50.66    6.49
   0 -16  -5   46.81    5.47
   0 -16  -5   54.18    8.90
   0 -16  -5   43.00    5.08
   0 -16  -5   29.64    5.11
   0 -16  -6   -1.90    4.97
   0 -16  -6    3.22    3.78
   0 -16  -6    2.52    6.51
   0 -16  -6    0.66    3.85
   0 -16  -6   -3.08    4.50
   0 -16  -7  626.04   30.33
   0 -16  -7  533.52   28.64
   0 -16  -7  558.91   32.32
   0 -16  -7  599.00   29.65
   0 -16  -7  543.95   28.35
   0 -16  -7  563.59   28.37
   0 -16  -8   57.88    6.64
   0 -16  -8   48.51    8.48
   0 -16  -8   46.68    5.46
   0 -16  -8   58.78    5.71
   0 -16  -8   51.04    7.71
   0 -16  -8   51.92    5.48
   0 -16  -9  299.73   19.56
   0 -16  -9  280.19   16.04
   0 -16  -9  281.32   15.80
   0 -16  -9  306.14   17.77
   0 -16  -9  305.56   15.90
   0 -16 -10  459.54   22.68
   0 -16 -10  393.78   22.76
   0 -16 -10  488.23   25.12
   0 -16 -10  466.23   22.85
   0 -16 -11  454.86   21.12
   0 -16 -11  362.47   20.85
   0 -16 -11  441.73   23.50
   0 -16 -11  391.88   20.84
   0 -16 -12  509.50   24.90
   0 -16 -12  440.99   24.54
   0 -16 -12  533.36   27.35
   0 -16 -12  508.30   24.71
   0 -16 -13  157.52    9.68
   0 -16 -13  139.21   12.85
   0 -16 -13  140.47    9.01
   0 -16 -14  478.67   24.25
   0 -16 -14  474.64   26.73
   0 -16 -14  467.85   23.61
   0 -16 -15    8.07    4.38
   0 -16 -15    8.30    3.14
   0 -16 -16   42.17    5.57
   0 -16 -16   55.40    9.30
   0 -16 -17   17.32    4.61
   0 -16 -17   16.24    8.06
   0 -16 -18  104.30    7.79
   0 -16 -18   86.19    8.14
   0 -16 -19  468.96   23.38
   0 -16 -19  448.24   23.87
   0 -16 -19  415.27   22.62
   0 -16 -20   35.69    5.44
   0 -16 -20   34.87    5.64
   0 -16 -20   43.46    9.05
   0 -16 -20   28.90    4.35
   0 -16 -21  263.23   14.78
   0 -16 -21  272.07   15.23
   0 -16 -21  246.20   13.85
   0 -16 -22    5.52    4.49
   0 -16 -22    7.44    4.62
   0 -16 -22   -1.71    3.31
   0 -16 -23  108.80    7.57
   0 -16 -23  107.17    7.81
   0 -16 -23   92.75    6.20
   0 -16 -24  151.96    9.27
   0 -16 -24  136.99    9.38
   0 -16 -24  170.79   11.71
   0 -16 -25  194.36   10.98
   0 -16 -25  184.66   11.12
   0 -16 -25  214.99   13.08
   0 -16 -26    6.01    3.50
   0 -16 -26    6.57    6.44
   0 -16 -27  394.09   19.48
   0 -16 -27  397.13   20.99
   0 -16 -28   75.09    4.82
   0 -16 -28   70.29    7.09
   0 -16 -29    9.77    1.97
   0 -16 -29    8.26    4.50
   0 -16 -30   -1.18    3.64
   0 -16 -30   -2.71    3.66
   0 -16 -31   23.22    3.29
   0 -16 -31   22.44    3.23
   0 -16 -32   10.91    1.81
   0  17 -36    8.27    2.01
   0  17 -35   26.67    2.33
   0  17 -35   30.32    3.38
   0  17 -34    2.66    2.51
   0  17 -34    8.10    3.46
   0  17 -33   -2.58    3.87
   0  17 -33   -3.35    2.99
   0  17 -32    1.57    3.24
   0  17 -32    1.84    4.38
   0 -17  31   10.81    4.00
   0  17 -31   22.34    4.36
   0  17 -31   20.28    5.34
   0  17 -30   38.05    6.22
   0  17 -30   45.06    5.23
   0 -17  29  174.79   11.92
   0  17 -29  211.90   11.83
   0  17 -29  182.55   12.57
   0 -17  28  858.36   43.47
   0  17 -28  859.84   43.81
   0  17 -28  915.64   43.14
   0 -17  27   69.46    8.37
   0  17 -27   85.57    8.94
   0  17 -26  563.46   33.03
   0 -17  26  580.53   30.00
   0  17 -26  559.65   29.91
   0  17 -25   41.71    9.87
   0 -17  25   53.85   11.13
   0 -17  25   46.44    8.04
   0  17 -25   59.40    7.67
   0 -17  24   14.17    9.97
   0  17 -24    3.10    8.12
   0 -17  24    5.26    6.85
   0  17 -24   10.43    6.20
   0  17 -23   -1.46    9.06
   0 -17  23    0.89    9.57
   0 -17  23   12.27    8.48
   0 -17  23   10.45    6.95
   0  17 -23   11.13    6.12
   0  17 -22   -1.97    9.28
   0 -17  22    1.52    9.95
   0 -17  22   13.91    8.44
   0 -17  22   -9.22    7.26
   0  17 -22    5.94    5.97
   0  17 -21  226.48   18.66
   0 -17  21  213.56   20.13
   0 -17  21  231.96   15.96
   0 -17  21  260.83   15.57
   0 -17  20   27.89   12.19
   0  17 -20   18.28   10.09
   0 -17  20   31.84    8.80
   0 -17  20   13.29    8.02
   0  17 -20    9.28    5.95
   0 -17  20   21.78    7.16
   0 -17  19   50.45   13.39
   0  17 -19   58.39   11.87
   0 -17  19   68.89    9.72
   0 -17  19   79.07   10.12
   0 -17  19   56.97    8.47
   0  17 -19   50.27    6.90
   0  17 -18  114.41   13.92
   0 -17  18  132.89   16.50
   0 -17  18  144.02   11.64
   0 -17  18  125.42   11.43
   0  17 -18   90.13    8.55
   0 -17  18  111.41   10.57
   0 -17  17   12.58   11.13
   0  17 -17   10.35    9.61
   0 -17  17   10.64    7.72
   0 -17  17   14.86    7.37
   0 -17  17   10.80    6.87
   0  17 -16  201.39   17.10
   0 -17  16  193.78   18.85
   0 -17  16  164.95   11.53
   0 -17  16  170.06   13.62
   0 -17  16  199.89   13.72
   0 -17  16  166.61   13.15
   0 -17  15  826.88   47.83
   0 -17  15  781.88   40.75
   0 -17  15  771.74   44.78
   0  17 -15  793.37   45.20
   0 -17  15  832.16   42.01
   0 -17  15  754.67   41.70
   0 -17  14  179.06   18.72
   0  17 -14  181.52   16.22
   0 -17  14  195.72   16.42
   0 -17  14  177.31   12.08
   0 -17  14  208.72   13.59
   0 -17  14  166.68   13.45
   0 -17  14  169.03   13.45
   0 -17  13  568.71   34.60
   0 -17  13  571.64   32.82
   0  17 -13  497.71   31.52
   0 -17  13  533.04   28.20
   0 -17  13  535.07   28.89
   0 -17  13  538.45   29.11
   0 -17  12   25.15   11.08
   0 -17  12   23.25    5.92
   0  17 -12   13.79    8.78
   0 -17  12   26.25    9.28
   0 -17  12   24.72    7.39
   0 -17  12   12.92    7.10
   0 -17  11  909.46   49.46
   0 -17  11  923.20   48.78
   0 -17  11  796.76   43.47
   0 -17  11  891.24   43.96
   0 -17  11  956.04   44.20
   0 -17  11  838.16   44.20
   0 -17  10   94.30   13.36
   0 -17  10   82.89    8.37
   0 -17  10  105.66   12.80
   0 -17  10   94.06    8.65
   0 -17  10   90.27    9.37
   0 -17   9   70.53   11.65
   0 -17   9   55.73   11.03
   0 -17   9   61.63    6.80
   0 -17   9   64.74    7.35
   0 -17   9   58.65    7.28
   0 -17   9   58.03    8.15
   0 -17   8  214.68   18.06
   0 -17   8  209.98   13.62
   0 -17   8  226.84   18.55
   0 -17   8  193.36   13.01
   0 -17   8  223.58   13.44
   0 -17   8  199.45   14.06
   0 -17   7  425.80   23.18
   0 -17   7  426.29   23.55
   0 -17   7  497.73   29.26
   0 -17   7  449.69   23.25
   0 -17   7  408.60   23.76
   0 -17   6  788.00   40.17
   0 -17   6  890.70   46.25
   0 -17   6  783.72   40.70
   0 -17   6  830.52   40.25
   0 -17   6  866.30   40.61
   0 -17   6  750.53   40.74
   0 -17   5  443.59   22.75
   0 -17   5  436.33   27.50
   0 -17   5  399.07   21.63
   0 -17   5  423.99   22.20
   0 -17   5  395.47   21.59
   0 -17   5  376.19   22.50
   0 -17   4 1312.03   71.39
   0 -17   4 1353.18   67.66
   0 -17   4 1366.57   68.53
   0 -17   4 1618.20   74.42
   0 -17   4 1405.93   67.68
   0 -17   4 1542.67   68.31
   0 -17   4 1414.25   68.67
   0 -17   3   10.32    7.87
   0 -17   3    5.49    9.78
   0 -17   3    7.54    3.74
   0 -17   3    6.74    5.52
   0 -17   3   11.55    5.75
   0 -17   3    8.44    6.02
   0 -17   2  896.81   45.11
   0 -17   2  813.76   42.16
   0 -17   2  801.25   41.06
   0 -17   2  883.53   41.83
   0 -17   2  808.11   41.94
   0 -17   1   28.57    7.26
   0 -17   1    9.61    5.77
   0 -17   1   21.52    9.48
   0 -17   1    8.47    3.83
   0 -17   0  509.53   25.91
   0 -17   0  454.51   22.79
   0 -17  -1    8.97    6.08
   0 -17  -1    4.09    4.84
   0 -17  -1   -9.26    5.71
   0 -17  -1    3.71    5.08
   0 -17  -2  234.21   15.16
   0 -17  -2  201.23   13.08
   0 -17  -2  211.77   17.83
   0 -17  -2  200.14   12.73
   0 -17  -2  206.30   12.89
   0 -17  -3  229.56   14.55
   0 -17  -3  179.97   16.37
   0 -17  -3  198.94   12.78
   0 -17  -3  197.64   12.37
   0 -17  -3  186.72   12.22
   0 -17  -4  733.29   35.48
   0 -17  -4  639.48   33.43
   0 -17  -4  634.97   37.55
   0 -17  -4  646.05   33.07
   0 -17  -4  662.49   33.18
   0 -17  -5  107.12    9.33
   0 -17  -5   85.88   11.38
   0 -17  -5   95.43    7.87
   0 -17  -5   78.89    7.44
   0 -17  -5   84.49    7.62
   0 -17  -6  481.40   25.50
   0 -17  -6  441.14   27.71
   0 -17  -6  413.62   23.60
   0 -17  -6  471.03   24.30
   0 -17  -6  444.17   23.38
   0 -17  -6  463.84   23.56
   0 -17  -7   57.99    7.16
   0 -17  -7   62.56    6.57
   0 -17  -7   56.98    9.50
   0 -17  -7   74.31    8.32
   0 -17  -7   65.89    6.35
   0 -17  -7   59.12    6.18
   0 -17  -8  370.46   21.26
   0 -17  -8  424.30   25.51
   0 -17  -8  399.30   22.51
   0 -17  -8  377.85   21.07
   0 -17  -8  422.00   21.27
   0 -17  -8  447.98   21.87
   0 -17  -9  104.97    8.38
   0 -17  -9   95.50   11.49
   0 -17  -9  115.36   10.60
   0 -17  -9  107.62    8.26
   0 -17  -9  120.63    8.35
   0 -17 -10  423.94   20.28
   0 -17 -10  347.19   20.41
   0 -17 -10  357.41   20.30
   0 -17 -10  425.29   22.76
   0 -17 -10  418.24   20.57
   0 -17 -11  591.14   28.55
   0 -17 -11  640.33   31.06
   0 -17 -11  590.17   28.64
   0 -17 -12  809.53   38.32
   0 -17 -12  731.12   38.15
   0 -17 -12  820.75   40.60
   0 -17 -12  795.59   38.22
   0 -17 -13 1093.16   53.51
   0 -17 -13 1154.99   55.64
   0 -17 -13 1118.29   53.33
   0 -17 -14   19.89    4.68
   0 -17 -14   12.85    8.19
   0 -17 -14   16.64    3.65
   0 -17 -15  413.48   21.26
   0 -17 -15  444.06   24.09
   0 -17 -15  394.20   20.61
   0 -17 -16   33.07    4.97
   0 -17 -16   38.93    8.87
   0 -17 -16   29.09    3.78
   0 -17 -17   41.62    5.36
   0 -17 -17   50.02    8.71
   0 -17 -18  175.71   11.23
   0 -17 -18  209.40   14.32
   0 -17 -18  188.46   11.99
   0 -17 -19   12.88    4.62
   0 -17 -19   10.11    4.81
   0 -17 -19    3.21    3.77
   0 -17 -20  475.62   23.04
   0 -17 -20  444.09   23.52
   0 -17 -20  402.55   22.25
   0 -17 -21   19.11    4.57
   0 -17 -21   35.40    7.96
   0 -17 -21   14.79    4.89
   0 -17 -21   10.45    3.50
   0 -17 -21   43.44    8.01
   0 -17 -22   91.50    6.77
   0 -17 -22  119.48   10.08
   0 -17 -22   85.69    7.06
   0 -17 -22  110.12    9.50
   0 -17 -22   71.07    5.59
   0 -17 -23   21.28    4.13
   0 -17 -23   37.88    7.75
   0 -17 -23   25.05    4.50
   0 -17 -23   19.76    2.96
   0 -17 -23   33.95    7.29
   0 -17 -24   31.44    4.16
   0 -17 -24   31.07    4.44
   0 -17 -24   39.13    7.57
   0 -17 -24   43.91    7.23
   0 -17 -25   78.68    5.48
   0 -17 -25   71.10    8.45
   0 -17 -25   68.33    5.59
   0 -17 -25   87.78    7.96
   0 -17 -26   64.02    4.73
   0 -17 -26   77.80    7.34
   0 -17 -27    5.85    2.21
   0 -17 -27    3.15    4.85
   0 -17 -28   33.18    4.94
   0 -17 -29    2.55    3.47
   0 -17 -30    7.42    2.74
   0  18 -35    7.70    2.03
   0  18 -35   10.93    1.53
   0  18 -34   20.20    3.06
   0  18 -34   16.52    2.58
   0  18 -33   -4.99    3.36
   0  18 -33   -2.12    2.77
   0  18 -32    9.14    3.88
   0  18 -32   15.77    3.47
   0 -18  31   -2.51    3.50
   0  18 -31   -0.98    3.63
   0  18 -31    2.14    4.12
   0 -18  30   78.33    7.01
   0  18 -30   85.21    7.53
   0 -18  29   32.81    6.02
   0  18 -29   51.65    5.77
   0  18 -29   41.06    6.12
   0 -18  28  129.46    9.65
   0  18 -28  117.54    9.39
   0 -18  27  227.36   14.25
   0  18 -27  216.51   13.77
   0  18 -26    7.27    6.86
   0 -18  26   -1.88    6.64
   0  18 -26    9.26    5.59
   0 -18  25   14.77    9.38
   0 -18  25   11.96    6.84
   0  18 -25   25.08    5.98
   0 -18  24   27.81   10.30
   0 -18  24   24.98    7.38
   0  18 -24   32.70    6.26
   0 -18  23    3.50    9.54
   0 -18  23    9.01    8.37
   0 -18  23   -2.09    6.83
   0  18 -23   11.78    5.40
   0 -18  22    7.29    9.80
   0 -18  22    6.23    6.87
   0 -18  22   13.78    8.73
   0  18 -22    1.66    5.12
   0 -18  21    4.98   10.67
   0 -18  21    0.69    7.24
   0 -18  21   13.93    9.04
   0  18 -21    4.75    5.16
   0 -18  21    3.71    6.11
   0 -18  20   27.84   11.99
   0 -18  20   41.48    8.28
   0 -18  20   28.72    8.93
   0 -18  20   33.40    7.14
   0  18 -20   23.49    5.36
   0 -18  19  139.00   16.98
   0 -18  19  151.96   12.23
   0 -18  19  110.66   12.20
   0 -18  19  129.07   11.15
   0 -18  18   32.37   12.42
   0 -18  18   45.50    9.72
   0 -18  18   43.30    8.71
   0 -18  18   44.58    8.12
   0 -18  17   59.44   13.37
   0 -18  17   54.39    6.29
   0 -18  17   47.39    9.12
   0 -18  17   54.96    8.88
   0 -18  17   60.05    8.66
   0 -18  16  226.45   20.88
   0 -18  16  206.21   13.78
   0 -18  16  208.11   15.78
   0 -18  16  220.97   15.50
   0 -18  15  122.94   15.98
   0 -18  15  101.64    8.88
   0 -18  15  102.26   11.04
   0 -18  15  138.86   11.02
   0 -18  15  102.07   10.73
   0 -18  14  307.11   24.25
   0 -18  14  295.67   21.88
   0 -18  14  296.13   17.53
   0 -18  14  328.65   19.10
   0 -18  14  287.00   18.78
   0 -18  13   92.68   14.29
   0 -18  13   92.52    8.59
   0 -18  13   90.50   12.74
   0 -18  13   85.91   10.21
   0 -18  13   89.50    9.99
   0 -18  12   54.95   12.29
   0 -18  12   62.93   11.27
   0 -18  12   57.47    7.32
   0 -18  12   54.94    8.63
   0 -18  12   52.66    8.56
   0 -18  11  143.70   15.94
   0 -18  11  149.26   15.03
   0 -18  11  141.93   10.46
   0 -18  11  120.95   10.07
   0 -18  11  142.97   10.86
   0 -18  11  112.41   10.91
   0 -18  11  120.45   11.16
   0 -18  10  585.18   35.93
   0 -18  10  566.88   30.75
   0 -18  10  639.53   36.44
   0 -18  10  601.59   31.02
   0 -18  10  604.51   30.92
   0 -18  10  561.18   31.38
   0 -18   9  517.20   31.56
   0 -18   9  474.57   26.21
   0 -18   9  468.59   25.97
   0 -18   9  532.16   31.82
   0 -18   9  513.05   26.22
   0 -18   9  464.61   26.72
   0 -18   8  372.83   25.69
   0 -18   8  341.25   20.46
   0 -18   8  382.82   21.24
   0 -18   8  393.73   26.38
   0 -18   8  401.07   20.96
   0 -18   8  370.09   21.65
   0 -18   7  552.66   32.16
   0 -18   7  494.82   25.63
   0 -18   7  495.19   26.32
   0 -18   7  493.16   26.11
   0 -18   7  468.19   25.60
   0 -18   7  456.26   26.46
   0 -18   6 1805.80   85.35
   0 -18   6 2005.14   91.43
   0 -18   6 1702.40   84.45
   0 -18   6 1805.41   84.58
   0 -18   6 1825.86   84.97
   0 -18   6 1660.43   85.20
   0 -18   5  833.35   45.27
   0 -18   5  821.94   39.78
   0 -18   5  724.14   38.44
   0 -18   5  844.85   39.39
   0 -18   5  768.11   38.61
   0 -18   5  738.70   39.62
   0 -18   4  480.39   28.51
   0 -18   4  459.59   25.24
   0 -18   4  546.46   31.39
   0 -18   4  419.70   23.76
   0 -18   4  459.75   23.99
   0 -18   4  513.38   25.01
   0 -18   4  441.39   25.23
   0 -18   3  191.96   15.43
   0 -18   3  161.07   10.85
   0 -18   3  165.81   12.53
   0 -18   3  216.91   18.34
   0 -18   3  204.50   12.61
   0 -18   3  184.70   11.06
   0 -18   3  162.96   12.60
   0 -18   2  312.85   20.16
   0 -18   2  353.55   23.29
   0 -18   2  306.86   17.48
   0 -18   2  248.89   15.50
   0 -18   2  269.17   15.49
   0 -18   2  320.86   17.20
   0 -18   2  286.52   17.21
   0 -18   1  206.46   15.23
   0 -18   1  187.59   12.49
   0 -18   1  174.20   10.82
   0 -18   0  938.17   46.88
   0 -18   0  861.86   43.88
   0 -18  -1  288.83   17.87
   0 -18  -1  261.79   15.83
   0 -18  -1  245.36   15.40
   0 -18  -1  246.69   15.28
   0 -18  -2   24.81    6.62
   0 -18  -2   21.98    9.16
   0 -18  -2   18.13    5.64
   0 -18  -2    3.01    5.94
   0 -18  -2   26.25    5.66
   0 -18  -3   84.44    8.93
   0 -18  -3   81.14   11.87
   0 -18  -3   77.06    7.65
   0 -18  -3   60.39    7.46
   0 -18  -3   78.28    7.46
   0 -18  -4  100.03    9.16
   0 -18  -4   82.94   11.60
   0 -18  -4   82.42    7.69
   0 -18  -4   63.03    7.36
   0 -18  -4   79.37    7.52
   0 -18  -5  759.28   36.17
   0 -18  -5  643.36   38.20
   0 -18  -5  649.45   34.05
   0 -18  -5  652.40   33.60
   0 -18  -5  672.31   33.72
   0 -18  -6  546.68   26.92
   0 -18  -6  461.82   24.96
   0 -18  -6  475.39   29.29
   0 -18  -6  452.22   24.55
   0 -18  -6  467.90   24.67
   0 -18  -7   10.50    5.01
   0 -18  -7    6.30    4.71
   0 -18  -7    1.26    7.53
   0 -18  -7    9.17    4.68
   0 -18  -7    5.08    6.10
   0 -18  -7    5.90    4.63
   0 -18  -8  235.34   14.45
   0 -18  -8  245.61   18.28
   0 -18  -8  257.43   15.74
   0 -18  -8  236.82   14.20
   0 -18  -8  263.67   14.40
   0 -18  -9  131.30   10.04
   0 -18  -9  139.91    9.97
   0 -18  -9  146.39   12.06
   0 -18  -9  167.53   10.24
   0 -18 -10  360.47   21.92
   0 -18 -10  432.27   23.82
   0 -18 -10  392.01   21.76
   0 -18 -10  463.98   22.08
   0 -18 -10  495.67   23.20
   0 -18 -11  328.63   19.06
   0 -18 -11  361.43   21.25
   0 -18 -11  402.30   20.61
   0 -18 -11  369.45   19.07
   0 -18 -12  818.34   40.81
   0 -18 -12  869.72   42.95
   0 -18 -12  846.55   40.91
   0 -18 -12  853.44   42.23
   0 -18 -13   53.38    5.52
   0 -18 -13   45.12    8.66
   0 -18 -13   57.78    8.41
   0 -18 -13   45.97    5.19
   0 -18 -14   92.96    7.21
   0 -18 -14  105.83   10.58
   0 -18 -14   97.25    6.80
   0 -18 -14   92.66    9.71
   0 -18 -15  363.83   19.16
   0 -18 -15  382.88   21.68
   0 -18 -15  359.13   18.66
   0 -18 -15  373.21   20.91
   0 -18 -16   23.98    4.45
   0 -18 -16   29.38    8.01
   0 -18 -16   24.23    3.53
   0 -18 -16   25.53    7.35
   0 -18 -17   -3.60    4.28
   0 -18 -17    3.30    7.18
   0 -18 -17    8.62    7.06
   0 -18 -18  322.35   17.37
   0 -18 -18  298.07   18.00
   0 -18 -18  369.33   19.97
   0 -18 -18  355.41   19.38
   0 -18 -19  162.96    9.89
   0 -18 -19  154.70   10.56
   0 -18 -19  174.33   12.26
   0 -18 -19  142.30    9.36
   0 -18 -20  533.08   25.31
   0 -18 -20  596.09   27.77
   0 -18 -20  501.18   25.94
   0 -18 -20  572.54   27.15
   0 -18 -21  227.93   12.44
   0 -18 -21  266.63   15.32
   0 -18 -21  230.43   13.06
   0 -18 -21  198.75   11.81
   0 -18 -21  269.89   14.77
   0 -18 -22  363.48   17.45
   0 -18 -22  346.79   17.99
   0 -18 -22  434.98   20.11
   0 -18 -22  289.54   16.73
   0 -18 -22  401.57   19.45
   0 -18 -23   34.79    4.02
   0 -18 -23   31.56    4.45
   0 -18 -23   46.77    7.34
   0 -18 -23   50.85    6.88
   0 -18 -24   64.38    4.74
   0 -18 -24   75.32    7.88
   0 -18 -24   59.95    5.13
   0 -18 -24   77.33    7.37
   0 -18 -25   25.30    2.88
   0 -18 -25   29.48    5.98
   0 -18 -25   29.92    5.60
   0 -18 -26    7.00    4.92
   0 -18 -26    9.12    4.73
   0 -18 -27    3.42    4.18
   0 -18 -27    9.16    4.04
   0 -18 -28   -0.55    3.58
   0 -18 -28    0.98    3.23
   0 -18 -29    6.50    2.66
   0 -18 -29    0.27    2.37
   0  19 -34   14.05    2.18
   0  19 -33   -5.29    2.65
   0  19 -33   -2.55    2.55
   0  19 -32   33.41    3.99
   0  19 -32   43.40    4.13
   0  19 -31   -4.23    3.69
   0  19 -31   -6.03    3.76
   0 -19  30   -6.48    4.16
   0  19 -30   -4.94    4.06
   0  19 -30    0.75    3.72
   0 -19  29   56.90    6.53
   0  19 -29   69.17    6.24
   0 -19  28   -4.44    5.21
   0  19 -28   -0.13    4.26
   0 -19  27   20.99    6.07
   0  19 -27   19.44    4.87
   0 -19  26   -0.18    5.97
   0  19 -26   10.91    4.83
   0 -19  25   78.25    8.72
   0  19 -25   63.14    6.81
   0 -19  24   14.69    9.44
   0 -19  24   33.04    7.16
   0  19 -24   26.20    5.33
   0 -19  23    1.71    9.21
   0 -19  23    9.49    6.94
   0  19 -23    3.83    4.73
   0 -19  22  139.52   16.27
   0 -19  22  175.63   12.18
   0 -19  22  162.33   12.91
   0 -19  21   -2.46   10.10
   0 -19  21    9.69    8.57
   0 -19  21   -4.69    7.44
   0 -19  21    3.04    6.11
   0 -19  20    5.65   10.81
   0 -19  20   22.00    8.82
   0 -19  20    5.72    7.62
   0 -19  20   11.28    6.59
   0 -19  19    8.62   10.74
   0 -19  19   -1.18    7.54
   0 -19  19    3.95    8.19
   0 -19  19    3.83    6.68
   0 -19  18    8.96   11.06
   0 -19  18   19.04    8.84
   0 -19  18   18.08    7.74
   0 -19  18   15.60    7.33
   0 -19  17  469.16   32.43
   0 -19  17  431.85   24.68
   0 -19  17  480.10   27.01
   0 -19  17  447.94   26.27
   0 -19  16   40.68   12.23
   0 -19  16   45.32    6.37
   0 -19  16   50.21    8.76
   0 -19  16   42.61    9.55
   0 -19  16   42.96    8.57
   0 -19  15   76.97   14.20
   0 -19  15   80.69    8.14
   0 -19  15   81.74   10.25
   0 -19  15   85.55    9.99
   0 -19  14    9.73   10.45
   0 -19  14    6.50    5.33
   0 -19  14    2.43    5.01
   0 -19  14   -7.84    8.37
   0 -19  14    5.04    7.41
   0 -19  13   28.76   11.67
   0 -19  13   34.96    6.38
   0 -19  13   30.14    6.42
   0 -19  13   30.20   10.16
   0 -19  13   24.59    8.20
   0 -19  13   42.14    8.51
   0 -19  12  465.51   30.18
   0 -19  12  442.26   28.98
   0 -19  12  411.20   24.02
   0 -19  12  435.39   23.88
   0 -19  12  413.12   24.47
   0 -19  12  443.63   24.36
   0 -19  12  441.50   24.90
   0 -19  11   53.43   11.85
   0 -19  11   46.74    6.31
   0 -19  11   33.82   10.61
   0 -19  11   52.16    7.38
   0 -19  11   34.93    7.37
   0 -19  11   55.38    8.68
   0 -19  10    9.42    9.61
   0 -19  10    3.19    4.27
   0 -19  10    7.60    9.24
   0 -19  10    6.73    5.89
   0 -19  10   -0.10    6.14
   0 -19  10   15.22    7.29
   0 -19   9   57.14   11.41
   0 -19   9   51.17    7.55
   0 -19   9   45.21    5.97
   0 -19   9   49.30   11.60
   0 -19   9   38.96    7.16
   0 -19   9   51.67    8.57
   0 -19   8  610.28   36.10
   0 -19   8  589.90   30.54
   0 -19   8  513.13   29.38
   0 -19   8  602.16   29.97
   0 -19   8  594.45   31.15
   0 -19   7 1053.53   52.23
   0 -19   7  959.74   51.18
   0 -19   7 1165.75   58.36
   0 -19   7 1131.27   52.23
   0 -19   7 1066.74   51.51
   0 -19   7 1026.78   52.40
   0 -19   6  268.25   15.69
   0 -19   6  281.70   21.51
   0 -19   6  213.71   13.77
   0 -19   6  259.46   15.47
   0 -19   6  213.02   14.20
   0 -19   6  239.76   15.99
   0 -19   5  416.72   27.13
   0 -19   5  453.24   23.87
   0 -19   5  371.02   21.95
   0 -19   5  484.02   29.63
   0 -19   5  469.00   23.58
   0 -19   5  422.32   22.39
   0 -19   5  400.43   23.77
   0 -19   4  110.99   13.18
   0 -19   4  100.88    9.95
   0 -19   4  113.89   15.02
   0 -19   4  112.77    8.47
   0 -19   4  120.75   10.08
   0 -19   4  102.30   10.29
   0 -19   3 1034.74   56.30
   0 -19   3 1245.03   59.94
   0 -19   3 1068.56   53.44
   0 -19   3 1007.00   51.91
   0 -19   3 1157.70   53.17
   0 -19   3 1076.05   53.38
   0 -19   2   51.78    9.49
   0 -19   2   52.24    7.79
   0 -19   2   48.17   12.30
   0 -19   2   47.92    7.84
   0 -19   2   40.59    5.53
   0 -19   2   57.65    8.08
   0 -19   1  916.10   43.37
   0 -19   1  915.24   40.06
   0 -19   0  212.82   15.30
   0 -19   0  185.38   12.98
   0 -19  -1  272.84   17.37
   0 -19  -1  233.25   15.06
   0 -19  -1  233.84   14.81
   0 -19  -2   49.34    7.67
   0 -19  -2   49.55    6.77
   0 -19  -2   50.29   10.54
   0 -19  -2   38.43    6.50
   0 -19  -2   41.18    6.48
   0 -19  -3  143.07   11.57
   0 -19  -3  134.55   10.14
   0 -19  -3  128.70   14.06
   0 -19  -3  120.21    9.69
   0 -19  -3  131.44    9.84
   0 -19  -4    0.15    5.18
   0 -19  -4    6.00    7.85
   0 -19  -4    5.67    5.09
   0 -19  -4   -1.79    5.13
   0 -19  -4    0.17    4.93
   0 -19  -5  136.26   10.86
   0 -19  -5  123.00   13.26
   0 -19  -5  118.72    9.54
   0 -19  -5  120.02    9.35
   0 -19  -5  127.57    9.41
   0 -19  -6    4.71    4.53
   0 -19  -6    8.56    4.80
   0 -19  -6    1.81    7.26
   0 -19  -6    3.59    4.84
   0 -19  -6    4.58    4.74
   0 -19  -7   90.92   11.21
   0 -19  -7   93.75    7.98
   0 -19  -7   95.37    9.02
   0 -19  -7   95.38    7.98
   0 -19  -7  101.25    7.97
   0 -19  -8    4.97    4.44
   0 -19  -8    1.09    6.21
   0 -19  -8    2.34    4.67
   0 -19  -8   -0.36    4.35
   0 -19  -9   31.39    5.52
   0 -19  -9   47.52    7.68
   0 -19  -9   38.95    5.67
   0 -19  -9   52.04    5.73
   0 -19 -10  433.43   23.28
   0 -19 -10  379.47   22.84
   0 -19 -10  445.70   24.70
   0 -19 -10  514.59   24.19
   0 -19 -10  503.45   23.35
   0 -19 -11   21.75    7.72
   0 -19 -11   15.74    4.42
   0 -19 -11   28.86    6.79
   0 -19 -12   95.83   10.21
   0 -19 -12  117.87    9.80
   0 -19 -12  105.35    7.62
   0 -19 -13   32.73    3.98
   0 -19 -13   28.94    7.71
   0 -19 -13   34.59    4.37
   0 -19 -13   23.86    7.07
   0 -19 -14   28.46    7.55
   0 -19 -14   29.48    4.07
   0 -19 -14   34.46    7.14
   0 -19 -15   93.26    6.83
   0 -19 -15   81.97   10.00
   0 -19 -15  110.85    9.35
   0 -19 -15   95.08    6.46
   0 -19 -16   32.67    4.58
   0 -19 -16   35.98    7.79
   0 -19 -16   33.34    3.81
   0 -19 -16   49.31    7.40
   0 -19 -17   43.13    4.90
   0 -19 -17   37.91    5.84
   0 -19 -17   51.55    8.27
   0 -19 -17   58.41    7.61
   0 -19 -18   -0.77    3.80
   0 -19 -18    5.32    4.61
   0 -19 -18   10.52    7.03
   0 -19 -18   14.71    6.88
   0 -19 -19  697.88   34.02
   0 -19 -19  840.45   36.51
   0 -19 -19  667.27   34.81
   0 -19 -19  812.71   35.90
   0 -19 -19  638.00   33.85
   0 -19 -20   32.44    4.20
   0 -19 -20   34.37    5.10
   0 -19 -20   42.41    7.95
   0 -19 -20   50.17    7.35
   0 -19 -20   27.00    3.80
   0 -19 -21  576.53   27.71
   0 -19 -21  708.35   30.20
   0 -19 -21  572.55   28.47
   0 -19 -21  505.02   27.40
   0 -19 -21  674.97   29.61
   0 -19 -22  158.42   10.18
   0 -19 -22  125.66    7.82
   0 -19 -22  167.34    9.63
   0 -19 -23   44.19    4.45
   0 -19 -23   60.16    6.87
   0 -19 -23   52.90    6.34
   0 -19 -24    3.14    4.98
   0 -19 -24    1.01    2.61
   0 -19 -24    7.47    4.74
   0 -19 -25    1.90    4.54
   0 -19 -25    2.81    4.19
   0 -19 -26    2.19    3.93
   0 -19 -26    6.65    3.64
   0 -19 -27   -3.20    3.33
   0 -19 -27   -0.50    2.83
   0 -19 -28    2.90    2.15
   0 -19 -28   -1.12    2.34
   0  20 -34    7.60    1.58
   0  20 -33    1.78    2.27
   0  20 -32   -3.81    2.92
   0  20 -31   -4.47    3.48
   0  20 -31   -1.16    2.57
   0 -20  30   -7.46    4.11
   0  20 -30   -4.17    3.08
   0 -20  29   29.05    5.08
   0  20 -29   26.58    4.09
   0 -20  28   14.22    5.21
   0  20 -28   11.97    3.85
   0 -20  27   -0.62    5.25
   0  20 -27    4.50    4.97
   0  20 -27   -1.38    3.76
   0 -20  26    3.07    5.63
   0  20 -26    5.64    5.38
   0  20 -26   -4.44    4.02
   0 -20  25   31.84    6.77
   0  20 -25   14.36    4.28
   0 -20  24   72.37    8.74
   0 -20  23    3.28    9.03
   0 -20  23    9.23    6.76
   0 -20  22   11.49    9.81
   0 -20  22    7.70    7.02
   0 -20  22    6.32    8.52
   0 -20  21   53.73   12.06
   0 -20  21   87.47   10.68
   0 -20  21   68.21    9.41
   0 -20  21   65.26    7.71
   0 -20  20  182.90   18.90
   0 -20  20  207.28   15.24
   0 -20  20  188.34   14.31
   0 -20  20  188.54   13.35
   0 -20  19  242.38   22.08
   0 -20  19  258.25   17.89
   0 -20  19  300.62   17.63
   0 -20  19  242.35   16.44
   0 -20  18   -2.22   10.44
   0 -20  18   10.48    6.13
   0 -20  18    0.70    7.64
   0 -20  18   21.81    8.79
   0 -20  18    9.13    7.35
   0 -20  17  175.37   18.85
   0 -20  17  150.74   13.00
   0 -20  17  183.68   13.55
   0 -20  17  175.84   14.23
   0 -20  17  155.25   13.26
   0 -20  16   71.02   13.98
   0 -20  16   63.38    8.39
   0 -20  16   84.85    7.95
   0 -20  16   85.24   10.85
   0 -20  16   59.92    9.78
   0 -20  15  166.74   18.79
   0 -20  15  180.11   13.37
   0 -20  15  184.43   12.54
   0 -20  15  188.08   14.75
   0 -20  15  200.01   14.46
   0 -20  14  134.39   16.32
   0 -20  14  118.05   10.12
   0 -20  14  128.54   10.45
   0 -20  14  118.99   12.02
   0 -20  14  116.23   11.68
   0 -20  13  523.39   34.01
   0 -20  13  469.82   27.94
   0 -20  13  538.68   28.06
   0 -20  13  534.45   28.98
   0 -20  13  542.14   28.57
   0 -20  13  523.09   29.01
   0 -20  12  297.73   23.70
   0 -20  12  293.75   23.31
   0 -20  12  300.81   18.00
   0 -20  12  263.51   17.32
   0 -20  12  321.26   19.04
   0 -20  12  272.40   18.17
   0 -20  12  311.21   19.11
   0 -20  11  412.04   28.87
   0 -20  11  379.63   22.65
   0 -20  11  421.81   28.83
   0 -20  11  443.10   23.43
   0 -20  11  421.02   23.36
   0 -20  11  408.34   24.02
   0 -20  10   62.03   12.24
   0 -20  10   39.84   11.81
   0 -20  10   41.71    6.00
   0 -20  10   60.61    7.91
   0 -20  10   39.38    7.62
   0 -20  10   48.85    9.12
   0 -20   9  194.55   18.48
   0 -20   9  167.21   11.63
   0 -20   9  195.17   13.38
   0 -20   9  177.49   12.78
   0 -20   9  209.64   14.44
   0 -20   8   16.50    6.62
   0 -20   8   17.80   10.21
   0 -20   8    6.73    5.61
   0 -20   8   20.50    7.23
   0 -20   8   14.06    7.60
   0 -20   7  106.21    9.73
   0 -20   7   95.41   14.04
   0 -20   7  117.72   10.25
   0 -20   7   99.01    8.67
   0 -20   7   92.36   10.34
   0 -20   6   28.63   10.21
   0 -20   6   38.35    7.31
   0 -20   6   54.80   11.78
   0 -20   6   46.47    7.70
   0 -20   6   49.46    6.28
   0 -20   6   40.63    8.18
   0 -20   5   23.75    8.72
   0 -20   5   16.98   10.04
   0 -20   5   17.12    6.45
   0 -20   5   18.06    4.95
   0 -20   5   14.03    6.52
   0 -20   5   15.63    7.23
   0 -20   4   12.48    7.97
   0 -20   4   10.29    6.31
   0 -20   4   10.28    9.92
   0 -20   4    7.70    6.24
   0 -20   4    8.81    4.51
   0 -20   4    3.59    6.57
   0 -20   3   77.99   10.85
   0 -20   3   88.92   13.50
   0 -20   3   83.33    8.93
   0 -20   3   70.92    8.74
   0 -20   3   61.66    6.36
   0 -20   3   67.98    8.76
   0 -20   2 1063.66   53.42
   0 -20   2 1172.76   56.99
   0 -20   2 1103.20   50.63
   0 -20   2 1064.23   50.01
   0 -20   2  896.66   48.37
   0 -20   2  992.83   50.02
   0 -20   1  126.81   12.18
   0 -20   1   88.44    7.05
   0 -20   1  113.19    9.79
   0 -20   0  116.71   11.45
   0 -20   0  100.78    9.51
   0 -20  -1  154.24   12.99
   0 -20  -1  150.49   11.41
   0 -20  -1  153.57   15.87
   0 -20  -1  140.56   10.99
   0 -20  -2  170.33   13.23
   0 -20  -2  143.70   11.45
   0 -20  -2  157.40   15.94
   0 -20  -2  166.19   11.43
   0 -20  -2  153.33   11.12
   0 -20  -3   28.84    6.75
   0 -20  -3   30.33    6.36
   0 -20  -3   34.02    9.76
   0 -20  -3   30.18    6.47
   0 -20  -3   27.73    6.02
   0 -20  -4  135.75   11.25
   0 -20  -4  133.32   14.00
   0 -20  -4  122.52    9.93
   0 -20  -4  122.78    9.80
   0 -20  -4  129.58    9.73
   0 -20  -5   75.37    8.29
   0 -20  -5   75.99    7.61
   0 -20  -5   89.79   11.39
   0 -20  -5   52.15    7.03
   0 -20  -5   73.36    7.31
   0 -20  -6   51.24    7.07
   0 -20  -6   40.91    6.27
   0 -20  -6   40.74    6.18
   0 -20  -6   40.46    6.01
   0 -20  -7  225.48   13.74
   0 -20  -7  253.96   13.66
   0 -20  -8   10.61    4.73
   0 -20  -8   14.89    5.92
   0 -20  -8    6.90    4.87
   0 -20  -8    9.62    4.77
   0 -20  -9  287.48   16.50
   0 -20  -9  315.91   17.55
   0 -20  -9  329.08   16.49
   0 -20 -10  234.33   15.46
   0 -20 -10  249.18   13.94
   0 -20 -11  758.73   41.09
   0 -20 -11  833.84   40.01
   0 -20 -11  851.90   40.69
   0 -20 -12  418.81   24.24
   0 -20 -12  447.33   22.72
   0 -20 -12  464.40   23.79
   0 -20 -13   16.65    3.25
   0 -20 -13   13.99    6.69
   0 -20 -13   18.56    3.74
   0 -20 -13   15.68    6.05
   0 -20 -14    9.39    6.34
   0 -20 -14    9.09    3.26
   0 -20 -14    1.60    5.76
   0 -20 -15    1.76    6.32
   0 -20 -15    3.20    2.81
   0 -20 -15    9.14    5.86
   0 -20 -16   11.30    6.69
   0 -20 -16   19.74    6.10
   0 -20 -17   61.29    7.78
   0 -20 -17   58.30    7.15
   0 -20 -18   26.84    4.98
   0 -20 -18   50.21    7.32
   0 -20 -18   48.30    6.74
   0 -20 -18   27.56    4.06
   0 -20 -19   16.99    6.36
   0 -20 -19   12.42    4.23
   0 -20 -19   11.30    3.16
   0 -20 -19   23.05    5.94
   0 -20 -20  440.13   19.27
   0 -20 -20  323.41   17.48
   0 -20 -20  293.09   16.50
   0 -20 -20  396.64   18.55
   0 -20 -21   39.90    6.42
   0 -20 -21   34.15    4.13
   0 -20 -21   25.39    2.89
   0 -20 -21   41.22    5.96
   0 -20 -22  139.16    9.23
   0 -20 -22  140.16    8.78
   0 -20 -23    9.00    4.80
   0 -20 -23   12.54    2.71
   0 -20 -23   18.40    4.60
   0 -20 -24    0.86    4.08
   0 -20 -24   -1.11    3.72
   0 -20 -25   -7.02    3.75
   0 -20 -25   -6.43    3.20
   0 -20 -26   -4.67    3.08
   0 -20 -27    3.38    2.03
   0  21 -33    3.97    1.86
   0  21 -32   46.84    3.87
   0 -21  29   -5.31    4.24
   0 -21  28    7.61    4.99
   0  21 -28   16.63    4.50
   0 -21  27   -2.71    5.21
   0  21 -27    9.11    4.71
   0 -21  26    3.41    5.47
   0  21 -26    4.68    4.99
   0 -21  25    9.95    6.12
   0  21 -25   16.06    5.79
   0 -21  24   36.09    7.24
   0 -21  23   35.23    7.63
   0 -21  22  141.68   16.09
   0 -21  22  179.53   13.94
   0 -21  22  189.25   12.97
   0 -21  22  161.72   11.11
   0 -21  21    2.01    9.31
   0 -21  21    1.01    5.33
   0 -21  21   11.78    8.97
   0 -21  21   -0.75    6.90
   0 -21  21    2.58    5.60
   0 -21  20   33.44   10.76
   0 -21  20   17.39    6.37
   0 -21  20   53.34    9.74
   0 -21  20   39.75    8.13
   0 -21  20   35.43    6.99
   0 -21  19  199.32   19.64
   0 -21  19  186.71   12.43
   0 -21  19  205.12   15.30
   0 -21  19  269.27   15.84
   0 -21  19  289.96   16.85
   0 -21  19  220.89   14.73
   0 -21  18  608.12   40.17
   0 -21  18  574.74   34.97
   0 -21  18  694.77   35.75
   0 -21  18  636.57   34.62
   0 -21  17   58.09   13.10
   0 -21  17   59.53    7.86
   0 -21  17   71.08   10.81
   0 -21  17   62.86    9.20
   0 -21  17   52.54    9.02
   0 -21  16  657.54   40.63
   0 -21  16  614.01   34.57
   0 -21  16  663.79   33.54
   0 -21  16  677.81   35.47
   0 -21  16  667.00   34.85
   0 -21  15   35.97   11.74
   0 -21  15   26.77    5.97
   0 -21  15   33.27    6.41
   0 -21  15   27.52    9.47
   0 -21  15   35.66    8.44
   0 -21  14  198.51   19.29
   0 -21  14  213.30   13.75
   0 -21  14  203.53   15.44
   0 -21  14  194.31   14.52
   0 -21  14  205.78   15.05
   0 -21  13  167.14   17.72
   0 -21  13  151.49   12.20
   0 -21  13  192.30   14.40
   0 -21  13  178.06   12.95
   0 -21  13  164.13   13.63
   0 -21  12   93.75   14.12
   0 -21  12  100.02    9.62
   0 -21  12   97.25    9.86
   0 -21  12   83.47   10.56
   0 -21  11   38.54   11.43
   0 -21  11   37.08   11.18
   0 -21  11   47.48    7.54
   0 -21  11   42.60    7.64
   0 -21  11   36.89    8.81
   0 -21  10  124.80   15.58
   0 -21  10  126.82   10.62
   0 -21  10  102.73    9.96
   0 -21  10  108.38   11.30
   0 -21   9  266.37   16.29
   0 -21   9  252.94   21.29
   0 -21   9  233.31   15.29
   0 -21   9  236.36   16.78
   0 -21   8  300.39   18.17
   0 -21   8  304.45   23.47
   0 -21   8  272.85   16.89
   0 -21   8  278.38   17.95
   0 -21   8  286.26   18.39
   0 -21   7  232.17   19.61
   0 -21   7  278.94   21.89
   0 -21   7  278.15   16.69
   0 -21   7  260.13   16.46
   0 -21   7  217.99   14.89
   0 -21   7  259.89   16.73
   0 -21   6   10.14    8.01
   0 -21   6   11.62    6.94
   0 -21   6    8.06   10.07
   0 -21   6    9.33    5.12
   0 -21   6   13.96    6.89
   0 -21   6   12.92    7.16
   0 -21   5    9.72    7.84
   0 -21   5    8.52    6.17
   0 -21   5   10.42    9.61
   0 -21   5    7.85    4.55
   0 -21   5    8.27    6.54
   0 -21   5    0.68    7.21
   0 -21   4    0.89    6.98
   0 -21   4    3.65    6.08
   0 -21   4    1.48    8.89
   0 -21   4    3.63    6.55
   0 -21   4    2.88    4.07
   0 -21   4   -1.21    6.75
   0 -21   3   11.68    7.54
   0 -21   3   10.58    9.82
   0 -21   3    5.49    6.35
   0 -21   3   12.83    4.29
   0 -21   3   10.42    6.61
   0 -21   3    7.98    6.61
   0 -21   2  798.42   40.91
   0 -21   2  825.81   38.08
   0 -21   2  824.49   43.98
   0 -21   2  733.97   37.14
   0 -21   2  767.49   37.50
   0 -21   1  255.49   17.44
   0 -21   1  247.52   14.74
   0 -21   1  201.74   12.29
   0 -21   0  437.14   25.66
   0 -21   0  404.61   22.97
   0 -21  -1   32.81    7.32
   0 -21  -1   28.06   10.07
   0 -21  -1   25.45    6.60
   0 -21  -1   20.78    6.41
   0 -21  -2   36.58    7.31
   0 -21  -2   43.45    6.93
   0 -21  -2   47.83   10.51
   0 -21  -2   28.72    6.49
   0 -21  -2   36.15    6.60
   0 -21  -3    7.36    5.68
   0 -21  -3   14.37    8.57
   0 -21  -3    7.14    5.47
   0 -21  -3   11.58    5.73
   0 -21  -3    6.41    5.35
   0 -21  -4   45.24    7.41
   0 -21  -4   52.73    7.06
   0 -21  -4   47.81    6.91
   0 -21  -4   50.23    6.75
   0 -21  -5  103.76    9.95
   0 -21  -5  121.49    9.29
   0 -21  -5   94.15    8.77
   0 -21  -5  100.15    8.56
   0 -21  -6  968.38   46.13
   0 -21  -6 1019.43   45.96
   0 -21  -7  127.69    9.59
   0 -21  -7  108.44    9.22
   0 -21  -7  132.23    9.38
   0 -21  -8  498.81   24.43
   0 -21  -8  519.92   24.21
   0 -21  -9  210.93   13.03
   0 -21  -9  222.16   12.37
   0 -21 -10  375.59   20.82
   0 -21 -10  379.95   19.93
   0 -21 -11  487.69   26.29
   0 -21 -11  509.32   25.32
   0 -21 -12   66.20    5.51
   0 -21 -12   67.39    7.94
   0 -21 -12   76.10    5.93
   0 -21 -13   30.59    3.62
   0 -21 -13   30.82    6.37
   0 -21 -13   24.63    5.76
   0 -21 -13   30.92    4.06
   0 -21 -14   16.81    6.01
   0 -21 -14   12.11    3.20
   0 -21 -14    7.12    5.23
   0 -21 -15   67.08    7.41
   0 -21 -15   70.39    6.95
   0 -21 -15   57.44    4.69
   0 -21 -16   -4.80    4.81
   0 -21 -16    5.25    5.65
   0 -21 -16    2.11    5.04
   0 -21 -17   -6.51    4.40
   0 -21 -17    3.60    5.28
   0 -21 -17   -2.27    5.03
   0 -21 -18    2.12    5.14
   0 -21 -18   -7.38    4.14
   0 -21 -18   -7.62    5.21
   0 -21 -18   -2.57    3.01
   0 -21 -19   11.87    3.75
   0 -21 -19   24.79    5.56
   0 -21 -19   12.23    4.91
   0 -21 -19   12.11    2.82
   0 -21 -20   17.92    5.22
   0 -21 -20   12.45    3.34
   0 -21 -20   12.45    4.64
   0 -21 -20   10.00    2.34
   0 -21 -21  154.65    9.25
   0 -21 -21  148.36    8.56
   0 -21 -22   55.45    5.51
   0 -21 -22   41.29    3.74
   0 -21 -22   55.83    4.86
   0 -21 -23   52.09    5.14
   0 -21 -23   44.14    4.10
   0 -21 -24   -1.45    3.21
   0 -21 -25   11.40    2.58
   0  22 -33    2.41    1.24
   0  22 -32   17.30    2.43
   0 -22  29    1.42    3.75
   0  22 -29    7.31    3.67
   0 -22  28   11.61    4.61
   0  22 -28   22.49    4.45
   0 -22  27   49.52    6.43
   0  22 -27   65.89    6.15
   0 -22  26   29.33    6.09
   0  22 -26   41.50    5.70
   0 -22  25   18.26    6.19
   0  22 -25   18.44    5.60
   0 -22  24   25.39    6.50
   0  22 -24   26.82    6.16
   0 -22  23  186.63   13.03
   0 -22  22  166.17   13.78
   0 -22  22  145.37   10.47
   0 -22  21   17.36    9.00
   0 -22  21    4.59    6.85
   0 -22  21    6.04    5.19
   0 -22  20   37.05   10.66
   0 -22  20   49.07    8.28
   0 -22  20   50.66    9.55
   0 -22  20   33.00    6.54
   0 -22  19   16.43    9.92
   0 -22  19   13.96    4.10
   0 -22  19   24.26    8.98
   0 -22  19   19.65    7.18
   0 -22  19   18.32    6.50
   0 -22  18   67.06   12.76
   0 -22  18   87.96    9.57
   0 -22  18   86.06   10.99
   0 -22  18   66.97    8.76
   0 -22  17  321.33   25.44
   0 -22  17  348.97   21.65
   0 -22  17  350.64   20.53
   0 -22  16    3.05    9.84
   0 -22  16    5.47    8.84
   0 -22  16   -6.76    7.72
   0 -22  15   23.41   10.75
   0 -22  15   30.93    6.05
   0 -22  15   18.56    8.84
   0 -22  15   12.75    7.68
   0 -22  14   -4.53    9.76
   0 -22  14    5.33    5.38
   0 -22  14   -6.96    8.66
   0 -22  14   -4.85    7.03
   0 -22  14   10.97    7.61
   0 -22  13   62.55   12.28
   0 -22  13   66.45    7.82
   0 -22  13   59.60    8.33
   0 -22  13   47.49    9.64
   0 -22  13   67.29    9.40
   0 -22  12   27.33   10.48
   0 -22  12   29.85    6.82
   0 -22  12   31.44    7.29
   0 -22  12   28.35    8.27
   0 -22  11   -0.28    9.51
   0 -22  11    6.59    6.26
   0 -22  11    7.54    5.98
   0 -22  11    5.86    7.88
   0 -22  10   85.41    9.12
   0 -22  10   63.78    8.14
   0 -22  10   70.51    9.66
   0 -22   9   -1.19    9.59
   0 -22   9    1.89    6.36
   0 -22   9   -9.38    8.10
   0 -22   9   -5.87    5.77
   0 -22   9   -0.12    7.39
   0 -22   8  122.68   10.68
   0 -22   8  118.44   15.00
   0 -22   8   98.68    9.27
   0 -22   8  107.39   10.95
   0 -22   8  117.19   11.15
   0 -22   7   -4.26    7.96
   0 -22   7   -4.55   10.02
   0 -22   7   -0.48    6.70
   0 -22   7   -4.19    5.11
   0 -22   7  -10.02    7.82
   0 -22   7   -4.53    7.54
   0 -22   6   19.66    8.94
   0 -22   6   22.80   10.55
   0 -22   6   19.73    7.03
   0 -22   6   10.01    7.69
   0 -22   6   19.25    5.16
   0 -22   6   16.14    7.55
   0 -22   5  162.95   14.94
   0 -22   5  176.19   12.50
   0 -22   5  165.38   17.16
   0 -22   5  140.81   12.17
   0 -22   5  138.32   10.00
   0 -22   5  156.66   12.58
   0 -22   4   22.32    8.06
   0 -22   4   14.19    9.88
   0 -22   4   26.04    6.99
   0 -22   4   15.47    4.43
   0 -22   4    0.96    7.30
   0 -22   4    8.20    7.14
   0 -22   3  181.24   15.00
   0 -22   3  200.27   13.22
   0 -22   3  190.21   18.04
   0 -22   3  148.38   10.24
   0 -22   3  162.17   12.56
   0 -22   3  173.51   12.98
   0 -22   2   22.96    7.86
   0 -22   2   12.74    6.91
   0 -22   2   15.94    3.96
   0 -22   2   17.79    7.14
   0 -22   2   13.34    7.15
   0 -22   1  675.12   36.96
   0 -22   1  648.85   34.09
   0 -22   0  343.71   21.99
   0 -22   0  338.97   19.67
   0 -22  -1   43.64    7.75
   0 -22  -1   41.64    7.18
   0 -22  -1   42.26   10.91
   0 -22  -1   38.74    7.09
   0 -22  -2   67.40    8.71
   0 -22  -2   73.14    8.10
   0 -22  -2   57.99    7.69
   0 -22  -2   72.48    7.65
   0 -22  -3   64.34    8.37
   0 -22  -3   74.09    7.97
   0 -22  -3   57.95    7.41
   0 -22  -3   69.93    7.48
   0 -22  -4    2.17    4.90
   0 -22  -4    2.09    5.10
   0 -22  -4   -5.98    5.60
   0 -22  -4    0.68    5.18
   0 -22  -5   74.17    7.49
   0 -22  -5   58.87    7.26
   0 -22  -5   75.55    7.42
   0 -22  -6   27.87    5.65
   0 -22  -6   20.72    5.73
   0 -22  -6   26.38    5.55
   0 -22  -7  130.02    9.01
   0 -22  -7  120.28    8.78
   0 -22  -8   54.71    6.48
   0 -22  -8   77.84    6.75
   0 -22  -9   60.07    6.16
   0 -22 -10  742.14   36.42
   0 -22 -11    9.39    3.54
   0 -22 -11    6.47    5.22
   0 -22 -11    6.75    3.78
   0 -22 -12    7.73    3.09
   0 -22 -12    6.80    5.05
   0 -22 -12    7.87    3.45
   0 -22 -13   18.77    3.02
   0 -22 -13   17.30    5.38
   0 -22 -13   20.55    3.52
   0 -22 -14   57.88    6.40
   0 -22 -14   42.81    4.16
   0 -22 -15   19.14    5.30
   0 -22 -15   18.17    2.86
   0 -22 -16   -6.68    4.25
   0 -22 -16    4.69    4.89
   0 -22 -17  212.27   12.40
   0 -22 -17  213.57   11.71
   0 -22 -18    0.15    3.26
   0 -22 -18    5.40    4.63
   0 -22 -18    3.02    2.48
   0 -22 -19   34.20    3.84
   0 -22 -19   31.83    2.96
   0 -22 -20    2.41    2.51
   0 -22 -20    1.73    4.01
   0 -22 -21   31.93    2.96
   0 -22 -21   31.24    4.40
   0 -22 -22   54.99    3.94
   0 -22 -22   60.83    4.86
   0 -22 -23    7.12    2.48
   0  23 -30    2.44    2.78
   0  23 -29  247.71   13.03
   0 -23  28  135.32    9.10
   0  23 -28  160.13    9.08
   0 -23  27  185.73   11.75
   0  23 -27  212.96   11.62
   0 -23  26  198.13   12.93
   0  23 -26  232.34   12.65
   0 -23  25   77.92    7.67
   0  23 -25   72.79    6.99
   0 -23  24   -1.73    5.95
   0  23 -24    2.24    5.17
   0 -23  23    6.37    6.58
   0  23 -23   20.67    5.78
   0 -23  22   44.67    7.70
   0 -23  22   38.43    5.40
   0 -23  21   19.22    9.02
   0 -23  21   33.23    7.44
   0 -23  21   22.12    5.52
   0 -23  20  189.51   15.11
   0 -23  20  180.08   12.49
   0 -23  19   41.27    4.91
   0 -23  19   55.45    7.97
   0 -23  19   46.16    9.75
   0 -23  19   41.88    7.00
   0 -23  18   48.68    5.44
   0 -23  18   54.34   10.17
   0 -23  18   41.55    7.63
   0 -23  17    8.61    9.94
   0 -23  17   30.35    9.47
   0 -23  17   17.85    7.04
   0 -23  16   29.29   10.84
   0 -23  16   41.35    9.70
   0 -23  16   45.41    8.22
   0 -23  15   80.01   13.43
   0 -23  15   92.53    9.75
   0 -23  15   98.91   11.45
   0 -23  15  104.26   10.45
   0 -23  14    1.45    8.86
   0 -23  14   13.90    5.74
   0 -23  14   -0.13    8.37
   0 -23  14   -7.75    6.92
   0 -23  14    1.62    7.37
   0 -23  13   -0.29    8.23
   0 -23  13   -1.36    5.50
   0 -23  13   -4.82    6.45
   0 -23  13   -6.39    7.49
   0 -23  12   20.14    9.22
   0 -23  12   17.50    6.21
   0 -23  12    9.74    6.16
   0 -23  12   21.66    7.80
   0 -23  11   20.28    6.44
   0 -23  11   25.75    6.36
   0 -23  11   15.53    7.72
   0 -23  10   -1.38    6.03
   0 -23  10   -0.87    5.41
   0 -23  10   -0.12    7.51
   0 -23   9  183.83   12.67
   0 -23   9  147.50   12.96
   0 -23   9  144.82   11.05
   0 -23   9  169.43   13.12
   0 -23   8    0.76    7.94
   0 -23   8    0.12    6.45
   0 -23   8    5.66    5.11
   0 -23   8   -0.71    7.43
   0 -23   8    2.50    7.67
   0 -23   7   63.54   10.85
   0 -23   7   65.65    8.53
   0 -23   7   52.60    9.01
   0 -23   7   62.01    6.82
   0 -23   7   55.17    9.11
   0 -23   6  122.66   13.11
   0 -23   6  126.54   10.81
   0 -23   6  101.69    8.41
   0 -23   6  104.96   10.88
   0 -23   6  112.51   10.90
   0 -23   5  159.17   14.61
   0 -23   5  149.19   12.51
   0 -23   5  137.56   10.08
   0 -23   5  172.53   12.83
   0 -23   4  280.19   19.75
   0 -23   4  314.59   17.57
   0 -23   4  269.27   16.99
   0 -23   4  292.37   17.32
   0 -23   3   17.55    7.36
   0 -23   3   17.33    7.02
   0 -23   3    7.86    3.66
   0 -23   3   13.17    7.07
   0 -23   3    9.97    6.89
   0 -23   2  157.41    9.90
   0 -23   2  183.02   12.82
   0 -23   1    6.58    6.22
   0 -23   1    7.41    6.41
   0 -23   0    4.06    5.84
   0 -23   0    2.67    6.20
   0 -23  -1   41.54    7.53
   0 -23  -1   49.59    7.28
   0 -23  -1   34.09    7.04
   0 -23  -2  231.56   15.58
   0 -23  -2  236.90   14.37
   0 -23  -2  222.17   13.71
   0 -23  -3    3.80    5.08
   0 -23  -3    6.25    5.65
   0 -23  -3    3.46    5.67
   0 -23  -3    7.27    5.36
   0 -23  -4  131.01   10.01
   0 -23  -4  106.94    9.22
   0 -23  -4  128.87    9.56
   0 -23  -5    4.13    5.03
   0 -23  -5    2.71    4.93
   0 -23  -5   -0.08    5.10
   0 -23  -6   -1.12    4.90
   0 -23  -6   -2.26    5.10
   0 -23  -7   -2.25    4.61
   0 -23  -7   -3.20    4.74
   0 -23  -8   25.89    5.10
   0 -23  -8   56.66    5.83
   0 -23  -9  198.23   11.78
   0 -23 -10   36.91    4.55
   0 -23 -10   45.51    4.98
   0 -23 -11    1.20    3.04
   0 -23 -11    1.60    3.44
   0 -23 -12   31.79    3.63
   0 -23 -12   32.64    4.06
   0 -23 -13  186.37   11.06
   0 -23 -13  188.80   10.33
   0 -23 -14   32.44    5.06
   0 -23 -14   35.80    3.53
   0 -23 -15   -5.04    4.44
   0 -23 -15   -5.32    3.95
   0 -23 -16  146.56    9.22
   0 -23 -16  173.62    9.67
   0 -23 -16  150.98    8.64
   0 -23 -17    1.29    3.97
   0 -23 -17    3.59    3.09
   0 -23 -17    6.12    2.49
   0 -23 -18  178.18    9.58
   0 -23 -18  157.62    8.87
   0 -23 -19    1.20    2.32
   0 -23 -19    1.32    3.11
   0 -23 -20   18.31    2.80
   0 -23 -20   11.44    2.05
   0  24 -30    8.36    2.20
   0  24 -29  132.54    7.55
   0  24 -28  102.73    6.61
   0 -24  27  195.66   11.58
   0  24 -27  211.68   11.44
   0 -24  26   41.83    5.69
   0  24 -26   36.51    4.99
   0 -24  25  110.45    9.00
   0  24 -25  133.08    8.55
   0  24 -24    5.81    2.15
   0 -24  24   -0.28    5.68
   0 -24  23  151.81   11.53
   0  24 -23  180.38   10.94
   0 -24  22   46.87    7.59
   0 -24  22   46.41    5.37
   0 -24  21  127.12   10.42
   0 -24  21  116.54   11.47
   0  24 -21  133.57    9.39
   0 -24  21  106.91    8.50
   0 -24  20   42.80    9.33
   0 -24  20   33.25    7.26
   0 -24  20   23.09    5.82
   0 -24  19   67.49    5.80
   0 -24  19   75.23   10.37
   0 -24  19   62.25    7.68
   0 -24  18  134.77    9.09
   0 -24  18  148.09   13.12
   0 -24  18  144.22   10.82
   0 -24  17   31.65    5.20
   0 -24  17   30.31    9.76
   0 -24  17   40.34    7.68
   0 -24  16  129.72   15.90
   0 -24  16  159.08   12.09
   0 -24  16  161.26   13.75
   0 -24  16  155.80   12.09
   0 -24  15   42.31   11.16
   0 -24  15   66.96   10.47
   0 -24  15   51.93    8.23
   0 -24  15   77.82    9.14
   0 -24  14   17.33    9.58
   0 -24  14   12.83    6.60
   0 -24  14   17.17    7.53
   0 -24  13   18.07    9.22
   0 -24  13   15.52    6.55
   0 -24  13   28.03    7.93
   0 -24  12   97.37    8.86
   0 -24  12   69.70    8.34
   0 -24  12   83.47    9.80
   0 -24  11    8.34    6.14
   0 -24  11    2.34    5.73
   0 -24  11    5.76    7.36
   0 -24  10   25.76    6.75
   0 -24  10   23.04    8.53
   0 -24  10   31.13    6.17
   0 -24  10   30.89    8.11
   0 -24   9   -0.25    7.60
   0 -24   9    0.34    6.30
   0 -24   9   -1.79    8.07
   0 -24   9    2.78    5.03
   0 -24   9    1.26    7.19
   0 -24   8   17.71    8.31
   0 -24   8   25.07    6.79
   0 -24   8   12.70    8.12
   0 -24   8   12.63    5.08
   0 -24   8   23.64    7.60
   0 -24   7  143.16   14.18
   0 -24   7  165.23   11.83
   0 -24   7  127.90   11.89
   0 -24   7  114.19    9.36
   0 -24   7  156.86   12.11
   0 -24   6   91.44   11.87
   0 -24   6  103.65   10.01
   0 -24   6   89.64   10.25
   0 -24   6   87.15    7.50
   0 -24   6   99.42   10.35
   0 -24   5   23.89    8.00
   0 -24   5   29.59    7.69
   0 -24   5   19.04    7.77
   0 -24   5   26.91    4.76
   0 -24   5   28.02    7.74
   0 -24   4  230.49   17.11
   0 -24   4  270.16   15.37
   0 -24   4  197.06   14.77
   0 -24   4  188.91   12.08
   0 -24   4  246.36   15.08
   0 -24   3   84.54   10.25
   0 -24   3  102.13    9.55
   0 -24   3   72.99    9.40
   0 -24   3   69.58    5.96
   0 -24   3  103.32    9.61
   0 -24   2   -4.85    5.82
   0 -24   2   -9.12    7.05
   0 -24   1   35.93    7.25
   0 -24   1   16.03    6.91
   0 -24   0  105.94   10.45
   0 -24   0   88.36    9.18
   0 -24  -1   83.06    9.23
   0 -24  -1   75.34    8.58
   0 -24  -1   71.81    8.18
   0 -24  -1   79.85    8.15
   0 -24  -2   23.31    6.15
   0 -24  -2   27.42    6.50
   0 -24  -2   24.81    6.33
   0 -24  -2   33.83    6.27
   0 -24  -3   29.62    6.57
   0 -24  -3   25.38    6.26
   0 -24  -3   34.15    6.21
   0 -24  -4  210.42   14.11
   0 -24  -4  279.12   14.71
   0 -24  -5   19.32    5.32
   0 -24  -5   14.77    5.37
   0 -24  -6  135.91   10.29
   0 -24  -6  205.02   11.20
   0 -24  -7   -3.56    4.45
   0 -24  -7   -1.26    4.62
   0 -24  -8   33.95    4.84
   0 -24  -8   31.84    5.05
   0 -24  -9    7.65    3.70
   0 -24  -9    5.03    3.99
   0 -24 -10   92.54    6.46
   0 -24 -10   95.03    6.77
   0 -24 -11    6.90    2.95
   0 -24 -11    6.58    3.34
   0 -24 -12   60.90    4.50
   0 -24 -12   64.81    4.99
   0 -24 -13    1.07    2.50
   0 -24 -14    4.10    3.33
   0 -24 -14    6.29    2.23
   0 -24 -15   11.83    3.29
   0 -24 -16   54.25    4.60
   0 -24 -16   60.80    4.08
   0 -24 -17   25.30    3.09
   0 -24 -17   25.66    2.46
   0 -24 -18   13.18    2.24
   0 -24 -19    0.40    1.41
   0  25 -30    9.43    1.41
   0  25 -29   -1.00    1.91
   0  25 -28   43.81    3.81
   0  25 -27   19.07    3.38
   0 -25  26   -1.18    3.79
   0  25 -26   -0.90    3.51
   0 -25  25   12.41    4.70
   0  25 -25   22.10    4.28
   0 -25  24   38.87    6.12
   0  25 -24   53.64    5.53
   0 -25  23   33.99    6.37
   0  25 -23   53.58    5.80
   0 -25  22   90.48    8.65
   0  25 -22  110.82    8.05
   0 -25  21   -4.23    5.81
   0  25 -21   11.37    5.06
   0 -25  21   -2.60    4.09
   0 -25  20   13.02    8.18
   0  25 -20   17.74    5.45
   0 -25  20    3.30    4.64
   0 -25  19  256.91   14.43
   0 -25  19  284.30   17.78
   0 -25  19  265.27   15.67
   0 -25  18   19.41    4.55
   0 -25  18   42.39    9.44
   0  25 -18   39.13    6.46
   0 -25  18   19.66    6.34
   0 -25  17  228.32   14.09
   0 -25  17  277.19   17.58
   0 -25  17  255.34   15.81
   0 -25  17  269.09   15.57
   0  25 -17  265.45   15.29
   0 -25  16    5.43    4.98
   0 -25  16   24.51    9.41
   0 -25  16    6.06    6.39
   0 -25  16   21.81    6.94
   0 -25  15   38.21    9.65
   0 -25  15   46.07    7.61
   0 -25  15   58.51    8.15
   0 -25  14    9.46    6.32
   0 -25  14   21.99    7.43
   0 -25  13    5.12    5.82
   0 -25  13    8.52    7.16
   0 -25  12    0.26    5.59
   0 -25  12    3.15    7.07
   0 -25  11  145.58   10.93
   0 -25  11  175.58   12.80
   0 -25  10   -0.97    8.07
   0 -25  10   13.97    6.42
   0 -25  10    2.80    5.19
   0 -25  10   -1.63    8.46
   0 -25  10    1.50    7.33
   0 -25   9   -0.71    7.70
   0 -25   9   18.85    6.64
   0 -25   9   -4.28    8.16
   0 -25   9    9.80    5.07
   0 -25   9    5.49    7.04
   0 -25   8   25.83    8.66
   0 -25   8   44.91    7.54
   0 -25   8   26.37    8.50
   0 -25   8   35.98    5.50
   0 -25   8   34.57    8.12
   0 -25   7   11.23    7.30
   0 -25   7   29.90    7.15
   0 -25   7   17.75    8.06
   0 -25   7   17.94    4.69
   0 -25   7   22.94    7.44
   0 -25   6   45.89    8.96
   0 -25   6   60.07    8.09
   0 -25   6   38.21    8.45
   0 -25   6   42.59    5.34
   0 -25   6   62.22    8.41
   0 -25   5   24.55    7.70
   0 -25   5   35.04    7.44
   0 -25   5   18.63    7.97
   0 -25   5   26.58    4.34
   0 -25   5   28.08    7.54
   0 -25   4    5.98    6.36
   0 -25   4    2.55    6.33
   0 -25   4    2.59    3.17
   0 -25   4   -9.00    7.68
   0 -25   4   -1.79    6.51
   0 -25   3   29.36    7.53
   0 -25   3   40.30    7.36
   0 -25   3   22.74    7.85
   0 -25   3   46.93    7.66
   0 -25   2  342.73   21.57
   0 -25   2  333.08   19.76
   0 -25   1    3.83    5.68
   0 -25   1   -1.15    6.72
   0 -25   0  207.99   14.61
   0 -25   0  185.08   13.20
   0 -25  -1    6.07    5.30
   0 -25  -1   10.09    6.15
   0 -25  -1    5.37    6.26
   0 -25  -1   12.07    5.94
   0 -25  -2   22.19    6.45
   0 -25  -2   30.00    6.37
   0 -25  -3  257.12   16.87
   0 -25  -3  359.56   17.50
   0 -25  -4   21.29    5.82
   0 -25  -4   10.11    5.53
   0 -25  -5  241.20   15.85
   0 -25  -5  362.85   16.80
   0 -25  -6    2.58    4.53
   0 -25  -6   -0.64    4.87
   0 -25  -7  280.44   15.41
   0 -25  -7  287.32   15.60
   0 -25  -8   21.12    4.35
   0 -25  -8   26.00    4.63
   0 -25  -9  153.95    9.21
   0 -25  -9  159.72    9.44
   0 -25 -10   66.78    5.20
   0 -25 -10   72.45    5.53
   0 -25 -11   64.12    4.53
   0 -25 -11   57.08    4.81
   0 -25 -12    4.37    2.55
   0 -25 -13   -1.29    3.15
   0 -25 -13   -1.08    2.17
   0 -25 -14   10.90    2.99
   0 -25 -15   27.37    3.21
   0 -25 -15   30.17    2.81
   0 -25 -16    3.86    2.04
   0 -25 -16    2.47    1.63
   0 -25 -17   54.35    3.35
   0  26 -28    1.54    1.64
   0  26 -27    5.94    2.30
   0  26 -26  131.33    7.56
   0  26 -25   15.65    3.50
   0 -26  24  104.89    7.79
   0  26 -24  118.57    7.37
   0  26 -23   54.04    3.57
   0 -26  23   69.92    6.24
   0  26 -23   66.45    5.61
   0 -26  22   90.93    7.67
   0  26 -22   90.70    7.00
   0  26 -21   23.29    4.66
   0 -26  21   17.46    3.68
   0 -26  20   38.86    4.95
   0  26 -20   46.83    5.48
   0 -26  19   13.53    3.36
   0 -26  19   11.73    4.73
   0  26 -19   13.20    4.87
   0 -26  18  199.12   11.47
   0 -26  18  217.43   14.64
   0 -26  18  215.00   13.17
   0 -26  18  210.09   12.59
   0  26 -18  202.05   12.38
   0 -26  17   22.80    4.62
   0 -26  17   37.65    8.73
   0 -26  17   28.79    6.32
   0  26 -17   27.74    5.65
   0 -26  17   31.50    6.13
   0 -26  16   11.37    4.65
   0 -26  16    9.28    5.66
   0 -26  16   28.71    8.80
   0 -26  16   23.52    6.10
   0  26 -16    8.06    5.04
   0 -26  15   12.99    4.97
   0 -26  15   18.83    5.75
   0  26 -15    9.28    4.81
   0 -26  15   18.10    6.27
   0 -26  14   57.81    6.63
   0 -26  14   47.41    6.87
   0 -26  14   69.84    8.05
   0  26 -14   56.95    6.10
[truncated: 8,550,894 more chars]
